# Supplementary material for: (E)-3-[(3-Eth­oxy-2-hy­droxy­benzyl­idene)amino]­benzoic acid
Source: Acta Crystallogr Sect E Struct Rep Online. 2012 Mar 10;68(Pt 4):o1035. doi: 10.1107/S1600536812009968 (PMC3343997; doi:10.1107/S1600536812009968)
Supplement: Supplementary file 2 [file e-68-o1035-Isup2.hkl]

# 
# h,k,l, Fc-squared, Fo-squared, sigma(Fo-squared) and status flag 
# 
data_I
_shelx_title ' 3AACAE_0m in P-1' 
_shelx_refln_list_code          4 
_shelx_F_calc_maximum      181.64 
_exptl_crystal_F_000       300.00 
_reflns_d_resolution_high  0.7542 
 
loop_ 
 _symmetry_equiv_pos_as_xyz 
 'x, y, z' 
 '-x, -y, -z' 
 
_cell_length_a     5.0306 
_cell_length_b     7.1847 
_cell_length_c    19.6856 
_cell_angle_alpha  94.956 
_cell_angle_beta   93.310 
_cell_angle_gamma 102.299 
 
_shelx_F_squared_multiplier     1.000 
 
loop_ 
 _refln_index_h 
 _refln_index_k 
 _refln_index_l 
 _refln_F_squared_calc 
 _refln_F_squared_meas 
 _refln_F_squared_sigma 
 _refln_observed_status 
   1   0   0      734.90      743.99     10.00 o 
   2   0   0      143.12      147.03      5.51 o 
   3   0   0       24.40       29.10      3.76 o 
   4   0   0       39.22       47.04     12.90 o 
   5   0   0        1.00        8.35      5.38 o 
  -6   1   0        7.42       -9.92      9.92 o 
  -5   1   0       26.66       23.27      7.28 o 
  -4   1   0       14.50       16.83      5.46 o 
  -3   1   0       16.29       18.00      2.85 o 
  -2   1   0        0.69        2.18      1.30 o 
  -1   1   0      926.52      868.51      7.01 o 
   0   1   0     2477.54     2233.54     17.87 o 
   1   1   0        1.66       -0.17      0.65 o 
   2   1   0        9.86       10.58      1.85 o 
   3   1   0      144.46      147.24     11.24 o 
   4   1   0       73.92       80.08      7.08 o 
   5   1   0        7.53       -5.44      8.00 o 
  -6   2   0      150.86      161.55     30.73 o 
  -5   2   0        0.34        0.85      4.96 o 
  -4   2   0        4.97        6.06      1.87 o 
  -3   2   0        0.25        0.57      1.23 o 
  -2   2   0        7.63        7.66      1.45 o 
  -1   2   0        3.97        2.91      0.88 o 
   0   2   0      673.76      628.96      6.95 o 
   1   2   0      113.05      110.39      2.27 o 
   2   2   0        0.23       -1.01      1.01 o 
   3   2   0       16.21       15.73      1.78 o 
   4   2   0       67.07       64.11      9.28 o 
  -6   3   0       62.04       73.99     17.14 o 
  -5   3   0        0.27       -2.13      2.13 o 
  -4   3   0       22.66       24.79      2.31 o 
  -3   3   0       60.88       61.13      2.99 o 
  -2   3   0       20.17       22.14      2.06 o 
  -1   3   0      322.00      327.32      4.25 o 
   0   3   0      136.88      131.02      3.15 o 
   1   3   0      230.67      242.72      4.59 o 
   2   3   0      104.05      106.80      4.67 o 
   3   3   0        5.32        5.39      2.75 o 
   4   3   0       11.51       11.84      3.14 o 
   5   3   0        0.90       -5.12      5.12 o 
  -6   4   0        0.76       -3.58      4.61 o 
  -5   4   0        7.11        4.78      3.26 o 
  -4   4   0        0.68        0.55      2.22 o 
  -3   4   0       10.41       13.43      2.08 o 
  -2   4   0       47.60       46.35      2.66 o 
  -1   4   0       43.80       43.01      2.60 o 
   0   4   0      626.82      693.59      9.79 o 
   1   4   0        9.97        6.93      1.77 o 
   2   4   0       20.38       19.28      3.35 o 
   3   4   0        0.17        2.22      3.15 o 
   4   4   0        0.16       -0.58      4.23 o 
   5   4   0        0.14        5.76      7.68 o 
  -6   5   0        4.48        6.18      4.61 o 
  -5   5   0       19.22       24.58      5.50 o 
  -4   5   0        4.31        3.79      3.29 o 
  -3   5   0      177.04      177.71      5.89 o 
  -2   5   0      257.21      253.44      5.35 o 
  -1   5   0       75.11       61.34      3.99 o 
   0   5   0        5.50        5.25      2.22 o 
   1   5   0        0.54        1.66      2.76 o 
   2   5   0        4.19        3.54      3.33 o 
   3   5   0        9.07       14.86      4.68 o 
   4   5   0        0.46       -5.76      6.08 o 
  -5   6   0       22.35       20.43     11.52 o 
  -4   6   0        5.70        0.94      3.98 o 
  -3   6   0       44.84       47.82      4.12 o 
  -2   6   0        1.12        0.60      2.96 o 
  -1   6   0       61.52       59.66      5.02 o 
   0   6   0        2.01        4.63      3.37 o 
   1   6   0       57.29       45.35      5.34 o 
   2   6   0        0.00        7.52      5.31 o 
   3   6   0        2.19        0.44      5.51 o 
   4   6   0        4.22        6.01      8.96 o 
  -5   7   0        6.28       22.40     10.56 o 
  -4   7   0        9.56       12.09      5.83 o 
  -3   7   0        0.24        0.16      3.55 o 
  -2   7   0       10.06       14.95      7.81 o 
  -1   7   0        0.13        9.59      4.67 o 
   0   7   0       38.45       39.68      6.37 o 
   1   7   0       99.27       87.11      8.70 o 
   2   7   0        0.76       -0.01      6.29 o 
   3   7   0        3.01        8.55      7.38 o 
  -4   8   0        0.03        1.04      5.99 o 
  -3   8   0        7.67       14.00      7.43 o 
  -2   8   0       13.90       21.91      8.14 o 
  -1   8   0       15.80       16.13      9.76 o 
   0   8   0        2.68        9.25      8.14 o 
   1   8   0        0.00       -6.18      7.68 o 
   2   8   0        2.29       13.12      8.48 o 
  -3   9   0       10.77       15.68     13.12 o 
  -2   9   0        0.47       -3.82      7.46 o 
  -1   9   0        7.80       12.48      9.92 o 
   0   9   0        0.00       13.12      8.89 o 
   0  -9   1        0.73       10.76      8.75 o 
   1  -9   1        0.00        1.92      8.15 o 
   2  -9   1        2.81       12.30      8.52 o 
   3  -9   1        0.00        1.28     11.20 o 
  -2  -8   1        0.20        1.00      7.43 o 
  -1  -8   1        1.24        7.02      6.88 o 
   0  -8   1        0.27       -3.01      7.33 o 
   1  -8   1        9.14        9.53      7.13 o 
   2  -8   1        0.21       -6.18      6.22 o 
   3  -8   1        5.68        1.18      6.65 o 
   4  -8   1        4.33        7.04      6.34 o 
  -3  -7   1        0.02        8.08      7.10 o 
  -2  -7   1        0.06        1.31      6.46 o 
  -1  -7   1       28.51       38.02      6.46 o 
   0  -7   1        1.91        5.11      4.32 o 
   1  -7   1        0.02       -1.86      5.19 o 
   2  -7   1       13.80       12.31      4.80 o 
   3  -7   1       11.19       11.40      3.99 o 
   4  -7   1        0.42        1.57      5.19 o 
   5  -7   1        3.53       10.75      6.67 o 
  -4  -6   1        7.12       10.08      6.10 o 
  -3  -6   1        0.07        3.66      5.69 o 
  -2  -6   1       15.17       14.63      5.74 o 
  -1  -6   1        0.00        3.81      3.44 o 
   0  -6   1       36.10       26.36      4.32 o 
   1  -6   1        0.93        2.11      3.00 o 
   2  -6   1      366.58      352.31     14.04 o 
   3  -6   1       65.10       68.43      4.54 o 
   4  -6   1        3.20        3.92      4.03 o 
   5  -6   1        2.16        7.61      5.54 o 
  -4  -5   1        0.05       -3.94      5.28 o 
  -3  -5   1      190.62      187.21     10.83 o 
  -2  -5   1       10.96       10.20      3.35 o 
  -1  -5   1       17.04       22.50      3.84 o 
   0  -5   1       64.39       64.29      5.75 o 
   1  -5   1       48.04       48.08      3.64 o 
   2  -5   1       99.06      103.00      4.92 o 
   3  -5   1      163.16      164.94      6.04 o 
   4  -5   1        0.46        0.88      3.70 o 
   5  -5   1       17.85       23.69      5.06 o 
   6  -5   1        0.31       -1.43      4.41 o 
  -5  -4   1        6.11       -0.64      6.72 o 
  -4  -4   1       73.45       73.40     11.52 o 
  -3  -4   1       28.45       31.07      4.58 o 
  -2  -4   1        0.00       -0.19      1.83 o 
  -1  -4   1      137.82      170.37      4.63 o 
   0  -4   1      304.14      307.83      6.74 o 
   1  -4   1      244.94      254.70      6.02 o 
   2  -4   1       96.85       94.84      3.33 o 
   3  -4   1        0.90        2.70      1.69 o 
   4  -4   1        0.25        0.51      2.18 o 
   5  -4   1        0.11        0.47      3.10 o 
   6  -4   1       16.34       12.48      6.05 o 
  -5  -3   1        0.38        3.52      5.44 o 
  -4  -3   1       47.23       64.60      4.97 o 
  -3  -3   1       24.50       23.26      2.52 o 
  -2  -3   1        3.54        1.55      1.38 o 
  -1  -3   1      648.94      693.65      8.82 o 
   0  -3   1      185.29      195.90      4.11 o 
   1  -3   1      112.33      120.70      2.96 o 
   2  -3   1       83.06       87.02      5.78 o 
   3  -3   1      563.91      619.30      8.40 o 
   4  -3   1        5.34        4.99      1.85 o 
   5  -3   1       25.42       30.93      3.47 o 
   6  -3   1        0.01       -3.75      7.52 o 
  -4  -2   1        5.38        3.78      3.77 o 
  -3  -2   1      127.38      142.45      9.73 o 
  -2  -2   1        0.38       -0.53      1.01 o 
  -1  -2   1      116.28      128.26      2.21 o 
   0  -2   1      919.01      869.46      8.88 o 
   1  -2   1      647.94      565.76      5.72 o 
   2  -2   1        0.34       -1.00      1.00 o 
   3  -2   1      158.85      159.29      4.14 o 
   4  -2   1        0.94        0.09      1.67 o 
   5  -2   1        2.50       -3.84      4.53 o 
   6  -2   1       19.73       28.81     14.08 o 
  -5  -1   1        1.12       10.88      8.00 o 
  -4  -1   1        2.30        9.20      3.72 o 
  -3  -1   1      615.56      622.84     14.78 o 
  -2  -1   1      187.43      191.41      4.60 o 
  -1  -1   1     1900.92     1728.19     13.66 o 
   0  -1   1      693.99      616.96      5.61 o 
   1  -1   1      666.36      627.39      5.61 o 
   2  -1   1      404.93      385.51      6.32 o 
   3  -1   1      347.64      346.56     13.35 o 
   4  -1   1        4.84        6.66      2.99 o 
   5  -1   1        2.23       -1.61      5.23 o 
   6  -1   1       81.94      107.86     21.76 o 
  -6   0   1       17.28        7.68      9.60 o 
  -5   0   1        4.19       18.40      6.11 o 
  -4   0   1       35.34       32.79      4.38 o 
  -3   0   1      618.48      662.86     14.79 o 
  -2   0   1       38.71       39.62      3.26 o 
  -1   0   1      140.02      139.36      2.56 o 
   1   0   1      454.25      453.53      5.86 o 
   2   0   1        6.46        7.36      2.25 o 
   3   0   1      140.05      131.01      7.12 o 
   4   0   1       23.39       29.21      6.58 o 
   5   0   1        3.19       12.80      9.60 o 
   6   0   1        0.65        6.08      9.92 o 
  -6   1   1       14.06       13.44     10.88 o 
  -5   1   1       79.05       80.19     10.61 o 
  -4   1   1       14.52        9.81      4.84 o 
  -3   1   1       70.78       85.11      7.81 o 
  -2   1   1       80.28       90.20      6.18 o 
  -1   1   1      190.55      189.67      2.13 o 
   0   1   1     3736.09     3294.66     25.98 o 
   1   1   1     2932.50     2819.22     21.93 o 
   2   1   1       87.39       90.74      3.41 o 
   3   1   1      149.03      149.44      7.98 o 
   4   1   1        5.44        4.08      7.07 o 
   5   1   1        0.73       14.08     10.56 o 
  -6   2   1        0.34        0.64      8.96 o 
  -5   2   1       31.19       23.56      8.96 o 
  -4   2   1       11.17        8.91      2.96 o 
  -3   2   1        2.12        3.75      1.23 o 
  -2   2   1     1550.23     1576.87     14.93 o 
  -1   2   1       47.15       38.22      1.34 o 
   0   2   1        0.14        2.57      1.06 o 
   1   2   1        7.90        8.31      1.00 o 
   2   2   1       90.35       89.31      3.30 o 
   3   2   1       15.53       19.59      2.02 o 
   4   2   1        0.31       -3.61      4.41 o 
  -6   3   1        4.95        1.57      3.92 o 
  -5   3   1        8.91        6.94      2.57 o 
  -4   3   1       63.02       64.18      5.52 o 
  -3   3   1        0.17        0.67      1.29 o 
  -2   3   1       23.88       28.12      1.80 o 
  -1   3   1      287.19      287.73      6.03 o 
   0   3   1       34.33       32.15      2.65 o 
   1   3   1      111.89      125.59      3.78 o 
   2   3   1       73.13       74.00      3.28 o 
   3   3   1        6.44        7.27      2.25 o 
   4   3   1       45.99       53.43      5.58 o 
   5   3   1        2.24       11.20      5.44 o 
  -6   4   1        2.88        1.55      5.38 o 
  -5   4   1        6.49        5.08      3.39 o 
  -4   4   1        0.76        3.00      2.60 o 
  -3   4   1        0.62        3.07      1.70 o 
  -2   4   1        2.07        2.76      1.35 o 
  -1   4   1       24.36       20.31      2.08 o 
   0   4   1      201.34      208.66      5.86 o 
   1   4   1       14.37       18.39      2.19 o 
   2   4   1        0.02        1.08      2.00 o 
   3   4   1       35.46       43.78     11.36 o 
   4   4   1      173.55      178.75     10.96 o 
   5   4   1        1.39        1.28      7.04 o 
  -6   5   1        3.15       -1.12      7.35 o 
  -5   5   1       25.68       16.56      5.13 o 
  -4   5   1        0.00       -2.11      3.03 o 
  -3   5   1      200.57      200.96      5.83 o 
  -2   5   1        4.98        3.03      1.94 o 
  -1   5   1      140.23      159.96      6.23 o 
   0   5   1       27.80       24.23      3.06 o 
   1   5   1        1.23        1.64      2.36 o 
   2   5   1       12.39       14.10      4.02 o 
   3   5   1        7.71       12.08      5.19 o 
   4   5   1        0.05       -4.96      4.96 o 
  -5   6   1        2.70       -1.01      4.48 o 
  -4   6   1        0.85        1.75      3.95 o 
  -3   6   1       16.96       19.99      3.13 o 
  -2   6   1      725.02      759.67     13.33 o 
  -1   6   1       75.23       73.08      5.48 o 
   0   6   1        0.07        5.78      3.43 o 
   1   6   1        8.80       12.18      3.78 o 
   2   6   1       68.26       75.58      9.29 o 
   3   6   1        1.11        4.00      5.88 o 
   4   6   1       17.55       25.79      7.15 o 
  -5   7   1       10.34        6.60      6.52 o 
  -4   7   1        0.00       -1.08      4.92 o 
  -3   7   1       12.54       17.08      4.51 o 
  -2   7   1       49.91       52.37     12.99 o 
  -1   7   1        0.46        5.84      4.56 o 
   0   7   1        0.18        3.29      4.55 o 
   1   7   1        4.34        7.80      4.99 o 
   2   7   1       11.18       -5.12      6.11 o 
   3   7   1        0.51        1.76      6.90 o 
  -4   8   1       18.26       18.77      7.35 o 
  -3   8   1        1.79       12.53     11.52 o 
  -2   8   1        0.03        6.50      7.35 o 
  -1   8   1        3.28        0.06     14.72 o 
   0   8   1        0.11       -0.20      6.92 o 
   1   8   1        1.44       -3.36      6.56 o 
   2   8   1        2.51        5.16      7.58 o 
  -3   9   1        1.68       -5.12     10.56 o 
  -2   9   1        4.44        2.42      8.20 o 
  -1   9   1        1.91        6.88      8.92 o 
   0   9   1        3.28       -1.54      8.48 o 
   0  -9   2        4.55        6.94      8.59 o 
   1  -9   2        1.26       13.05      8.59 o 
   2  -9   2        0.17        2.09      7.79 o 
   3  -9   2        2.96        8.96     11.84 o 
  -2  -8   2        0.00       -7.34      8.64 o 
  -1  -8   2        5.45        3.20     18.88 o 
   0  -8   2        3.95        1.48      7.23 o 
   1  -8   2        1.89       -2.66      6.46 o 
   2  -8   2       14.24       20.24      8.01 o 
   3  -8   2        0.07        8.62      9.44 o 
   4  -8   2        0.18        6.88      6.32 o 
  -3  -7   2        1.31        5.11      7.00 o 
  -2  -7   2        8.93        7.68      6.97 o 
  -1  -7   2        0.52       -4.18      4.18 o 
   0  -7   2        0.20        1.76      6.90 o 
   1  -7   2       11.04        4.33      4.61 o 
   2  -7   2        2.08        1.57      3.55 o 
   3  -7   2        6.80        4.11      3.84 o 
   4  -7   2        4.88       11.79      8.96 o 
   5  -7   2        0.22        4.57     11.04 o 
  -4  -6   2        6.28       14.90      6.78 o 
  -3  -6   2        2.50        5.71     10.08 o 
  -2  -6   2        3.91       -2.15      4.60 o 
  -1  -6   2       18.36       17.58      4.32 o 
   0  -6   2        5.59        2.06      3.08 o 
   1  -6   2       17.68        9.38      3.13 o 
   2  -6   2      139.56      141.76      5.67 o 
   3  -6   2       48.05       57.41      4.31 o 
   4  -6   2        2.07        5.04      4.05 o 
   5  -6   2        0.09       -2.27      4.92 o 
  -4  -5   2       10.63       11.36      9.60 o 
  -3  -5   2      227.85      221.25     14.51 o 
  -2  -5   2        3.15        8.97      3.26 o 
  -1  -5   2        8.74        9.69      3.17 o 
   0  -5   2       15.85       15.81      2.70 o 
   1  -5   2        0.12        0.02      2.10 o 
   2  -5   2      291.18      273.90      6.12 o 
   3  -5   2       20.42       33.68      7.45 o 
   4  -5   2       21.09       19.45      4.55 o 
   5  -5   2        0.94        1.80      4.00 o 
   6  -5   2        4.10       11.06      6.91 o 
  -5  -4   2        0.85        4.16      6.08 o 
  -4  -4   2       49.69       38.84      6.06 o 
  -3  -4   2        5.37        7.33      3.76 o 
  -2  -4   2       39.53       36.81      3.04 o 
  -1  -4   2       81.12       80.47      3.71 o 
   0  -4   2      406.62      447.65      8.41 o 
   1  -4   2       19.98       18.99      2.44 o 
   2  -4   2      278.00      271.68      5.56 o 
   3  -4   2       36.44       42.67      3.32 o 
   4  -4   2        3.85        6.56      2.56 o 
   5  -4   2        1.85        5.39      3.71 o 
   6  -4   2        0.13       -0.95      4.70 o 
  -5  -3   2        4.51       -3.52      5.12 o 
  -4  -3   2       90.60      101.32      5.52 o 
  -3  -3   2        4.89        7.07      2.00 o 
  -2  -3   2       95.38      105.76      4.43 o 
  -1  -3   2        4.04        4.44      1.27 o 
   0  -3   2      925.04      962.31     11.08 o 
   1  -3   2      155.33      164.71      3.88 o 
   2  -3   2       62.41       59.68      2.64 o 
   3  -3   2       23.76       26.79      2.14 o 
   4  -3   2        1.52        1.36      2.52 o 
   5  -3   2        0.03        0.70      2.83 o 
   6  -3   2        9.90       15.42      5.56 o 
  -5  -2   2        3.20        4.80      8.32 o 
  -4  -2   2       32.42       43.88      6.42 o 
  -3  -2   2        0.01       -0.85      1.36 o 
  -2  -2   2        0.39        1.28      1.03 o 
  -1  -2   2      209.58      202.97      3.60 o 
   0  -2   2        1.15       -0.27      1.00 o 
   1  -2   2       25.42       20.42      1.36 o 
   2  -2   2      373.37      361.82      5.27 o 
   3  -2   2      507.87      496.37      7.26 o 
   4  -2   2       57.99       56.96      3.53 o 
   5  -2   2        2.96        0.96      7.68 o 
   6  -2   2       43.25       82.89     18.24 o 
  -6  -1   2       18.46        2.56      9.28 o 
  -5  -1   2        1.31       11.84      8.32 o 
  -4  -1   2       63.75       72.23     12.00 o 
  -3  -1   2      212.96      220.81      9.06 o 
  -2  -1   2        1.44        1.67      1.25 o 
  -1  -1   2      629.13      611.61      5.58 o 
   0  -1   2      164.02      146.65      2.04 o 
   1  -1   2      237.58      226.89      3.21 o 
   2  -1   2      222.10      209.07      3.93 o 
   3  -1   2      285.76      272.96      6.58 o 
   4  -1   2       17.08       19.74      3.74 o 
   5  -1   2        3.99        5.12      8.32 o 
   6  -1   2       26.72       11.20     12.48 o 
  -6   0   2       57.15       68.17     15.68 o 
  -5   0   2       40.46       29.77      9.60 o 
  -4   0   2        3.58        1.65      2.68 o 
  -3   0   2       87.98       98.54     11.61 o 
  -2   0   2       51.74       45.71      5.72 o 
  -1   0   2       22.41       18.36      1.02 o 
   0   0   2      117.56      117.33      2.46 o 
   1   0   2        3.64        2.36      0.65 o 
   2   0   2        0.02        1.18      1.32 o 
   3   0   2       10.74        8.38      2.91 o 
   4   0   2       93.03      112.45      9.47 o 
   5   0   2        0.44       -3.20      7.36 o 
   6   0   2       11.95       33.93     15.68 o 
  -6   1   2        2.92        6.72      9.92 o 
  -5   1   2       30.02       39.18      8.15 o 
  -4   1   2       24.01       39.47      8.64 o 
  -3   1   2       91.34      102.46      8.56 o 
  -2   1   2      670.01      640.02     10.65 o 
  -1   1   2      278.63      284.25      2.91 o 
   0   1   2      856.06      750.55      7.27 o 
   1   1   2      999.40      933.86      8.11 o 
   2   1   2      208.80      195.68      8.13 o 
   3   1   2        0.66        0.67      2.01 o 
   4   1   2       14.84        8.00      8.00 o 
   5   1   2       14.12       12.80      9.92 o 
   6   1   2        0.51      -10.24     10.24 o 
  -6   2   2        2.94        0.00      8.96 o 
  -5   2   2       52.92       45.64      8.48 o 
  -4   2   2        9.93       12.15      2.10 o 
  -3   2   2      228.13      255.64      5.14 o 
  -2   2   2     3034.62     3112.17     25.86 o 
  -1   2   2     1044.92      959.58      8.26 o 
   0   2   2        9.83       10.50      1.35 o 
   1   2   2       33.96       34.78      1.56 o 
   2   2   2       21.48       19.75      1.81 o 
   3   2   2        1.10       -0.08      1.51 o 
   4   2   2        0.36       -0.35      2.48 o 
   5   2   2        2.55       -5.44      8.96 o 
  -6   3   2        1.31        0.88      3.91 o 
  -5   3   2        7.40       10.03      2.68 o 
  -4   3   2        0.11       -0.20      2.00 o 
  -3   3   2        9.79       13.90      1.69 o 
  -2   3   2       10.14       12.12      1.28 o 
  -1   3   2       76.90       89.37      3.02 o 
   0   3   2       36.90       36.36      2.76 o 
   1   3   2      479.73      501.08      7.04 o 
   2   3   2       22.64       21.92      2.18 o 
   3   3   2       15.47       18.79      2.93 o 
   4   3   2        0.02       -1.48      3.42 o 
   5   3   2       28.67       21.12      7.04 o 
  -6   4   2        6.39        9.32      5.84 o 
  -5   4   2        0.00       -2.80      2.80 o 
  -4   4   2        0.03       -1.95      2.46 o 
  -3   4   2        3.23        3.94      1.61 o 
  -2   4   2       54.73       51.10      2.99 o 
  -1   4   2      462.47      456.31      7.54 o 
   0   4   2        5.91       10.69      2.15 o 
   1   4   2      297.15      321.96      6.00 o 
   2   4   2       11.61        8.23      2.89 o 
   3   4   2       17.50       24.78      5.15 o 
   4   4   2        5.63        5.95      5.60 o 
   5   4   2       14.24       15.68      7.36 o 
  -6   5   2        0.10        0.23      5.23 o 
  -5   5   2       13.14        7.43      4.34 o 
  -4   5   2       18.50       14.32      4.31 o 
  -3   5   2       87.78       90.78      6.68 o 
  -2   5   2       73.77       70.07      4.31 o 
  -1   5   2      372.86      341.47      6.85 o 
   0   5   2        0.34       -1.85      1.96 o 
   1   5   2       10.64       14.86      2.97 o 
   2   5   2        5.53        5.24      3.65 o 
   3   5   2        2.25        2.38      4.74 o 
   4   5   2       40.60       45.52      7.52 o 
  -5   6   2       12.05        8.14      5.04 o 
  -4   6   2        0.08        2.02      4.06 o 
  -3   6   2        4.35        6.28      2.80 o 
  -2   6   2      155.93      163.36      7.37 o 
  -1   6   2      163.37      170.10      7.83 o 
   0   6   2       19.69       16.32      3.92 o 
   1   6   2        0.00       -3.20      3.20 o 
   2   6   2        4.23        4.86      5.51 o 
   3   6   2        0.12        1.05      5.77 o 
  -5   7   2        7.49        9.46      5.57 o 
  -4   7   2        0.02       -4.04      4.04 o 
  -3   7   2       15.44       16.10      3.97 o 
  -2   7   2        0.00       -2.56      3.88 o 
  -1   7   2        5.30        3.26      4.38 o 
   0   7   2        7.70        1.19      5.26 o 
   1   7   2        0.23       -3.27      4.55 o 
   2   7   2        0.00       -0.81      5.91 o 
   3   7   2        1.99       10.68      7.38 o 
  -4   8   2       15.09       23.52      7.79 o 
  -3   8   2        0.55        1.76      7.15 o 
  -2   8   2        0.96       -0.34      7.10 o 
  -1   8   2       10.81       17.81      8.03 o 
   0   8   2        0.13       22.18     19.52 o 
   1   8   2        3.54        5.68      7.23 o 
   2   8   2        3.17       -4.46      9.76 o 
  -3   9   2        3.24        2.56     10.88 o 
  -2   9   2        5.56        8.71      9.04 o 
  -1   9   2        2.06        0.64      8.83 o 
   0   9   2        0.06       -1.54      8.69 o 
   0  -9   3        1.67        5.66      8.56 o 
   1  -9   3        3.19       -5.44      7.23 o 
   2  -9   3        3.66       16.38     14.56 o 
   3  -9   3        5.18       28.49     14.08 o 
  -2  -8   3        3.18       14.33      8.31 o 
  -1  -8   3        3.94       -2.32      6.21 o 
   0  -8   3        3.82       -0.92      7.00 o 
   1  -8   3        0.44       -3.36      6.11 o 
   2  -8   3        5.20        4.62     11.36 o 
   3  -8   3        0.47       20.65     11.20 o 
   4  -8   3        2.37       -3.78      5.54 o 
  -3  -7   3        4.16        6.10      7.23 o 
  -2  -7   3        0.41        6.23      6.84 o 
  -1  -7   3       21.81       20.81      7.69 o 
   0  -7   3        0.04        2.92      4.52 o 
   1  -7   3        1.57        6.37      4.85 o 
   2  -7   3        0.57        2.91      3.65 o 
   3  -7   3       27.55       22.93      6.34 o 
   4  -7   3        3.83        6.40      5.66 o 
   5  -7   3        0.20        1.01      9.60 o 
  -4  -6   3        0.00        3.49      6.20 o 
  -3  -6   3       49.42       65.15      9.37 o 
  -2  -6   3        0.68        1.23      4.64 o 
  -1  -6   3      135.37      136.01      8.26 o 
   0  -6   3       11.27        4.51      3.28 o 
   1  -6   3        0.53       -2.56      2.57 o 
   2  -6   3        9.36        3.85      2.81 o 
   3  -6   3      438.57      445.80     10.72 o 
   4  -6   3       18.65       14.86      4.76 o 
   5  -6   3        0.80        3.93      4.82 o 
  -4  -5   3        1.31        7.68      7.36 o 
  -3  -5   3        8.83       10.19      4.30 o 
  -2  -5   3       15.19       19.73      3.80 o 
  -1  -5   3       19.28       24.06      4.02 o 
   0  -5   3        5.26        5.03      2.26 o 
   1  -5   3       11.46       14.00      3.53 o 
   2  -5   3       28.47       27.18      2.76 o 
   3  -5   3        1.23       -0.54      2.43 o 
   4  -5   3      103.34      100.65     10.26 o 
   5  -5   3        0.94        3.08      4.06 o 
   6  -5   3        4.15       10.61      5.20 o 
  -5  -4   3        3.18        4.80      6.40 o 
  -4  -4   3        0.10       -3.04      3.41 o 
  -3  -4   3      426.86      419.29     12.29 o 
  -2  -4   3      141.14      153.59      6.87 o 
  -1  -4   3        5.63        9.27      1.93 o 
   0  -4   3       49.65       56.32      3.54 o 
   1  -4   3      136.31      132.40      6.28 o 
   2  -4   3       63.57       63.29      3.04 o 
   3  -4   3        1.27        1.73      1.96 o 
   4  -4   3        9.69        5.60      2.59 o 
   5  -4   3        0.19        4.51      5.14 o 
   6  -4   3        2.21        8.08      5.23 o 
  -5  -3   3       17.05       27.59      5.91 o 
  -4  -3   3        0.20       -0.78      2.19 o 
  -3  -3   3       81.94       84.39      4.60 o 
  -2  -3   3       50.90       49.07      2.61 o 
  -1  -3   3       44.63       47.84      3.48 o 
   0  -3   3        1.46        0.42      1.29 o 
   1  -3   3       11.45       14.68      2.09 o 
   2  -3   3       38.83       38.80      2.44 o 
   3  -3   3       29.09       31.18      2.47 o 
   4  -3   3        0.71        1.99      2.09 o 
   5  -3   3        8.72        5.50      3.49 o 
   6  -3   3        1.36        1.34      5.06 o 
  -5  -2   3        0.64        0.32      7.04 o 
  -4  -2   3        3.75        4.98      5.12 o 
  -3  -2   3        0.20       -1.35      1.35 o 
  -2  -2   3       18.05       18.01      1.49 o 
  -1  -2   3      504.24      498.69      5.32 o 
   0  -2   3       17.16       15.53      1.36 o 
   1  -2   3        4.51        6.77      1.27 o 
   2  -2   3       72.48       75.96      3.04 o 
   3  -2   3      656.94      655.09     10.09 o 
   4  -2   3       22.23       26.31      2.54 o 
   5  -2   3        1.67       -0.51      4.65 o 
   6  -2   3        3.82       24.00     13.76 o 
  -6  -1   3        3.15        9.28      9.28 o 
  -5  -1   3        5.29       11.84      7.68 o 
  -4  -1   3        6.83        5.84      3.61 o 
  -3  -1   3        9.57       14.74      2.85 o 
  -2  -1   3      155.13      161.29      3.91 o 
  -1  -1   3      161.30      148.17      2.50 o 
   0  -1   3     4290.18     3961.31     31.34 o 
   1  -1   3     4688.89     4450.58     42.10 o 
   2  -1   3      139.93      140.77      3.69 o 
   3  -1   3       42.68       50.48      3.81 o 
   4  -1   3        8.52       10.66      5.28 o 
   5  -1   3        5.77        9.28      8.64 o 
   6  -1   3       12.03       18.24     12.80 o 
  -6   0   3       26.44       22.40     11.20 o 
  -5   0   3       14.51       20.48      8.32 o 
  -4   0   3        9.80        7.68      6.08 o 
  -3   0   3       70.49       84.12      7.52 o 
  -2   0   3       68.94       68.98      2.20 o 
  -1   0   3        0.14        1.31      0.73 o 
   0   0   3     1055.05      976.46     10.08 o 
   1   0   3      532.45      490.72      5.69 o 
   2   0   3        0.04        0.48      1.25 o 
   3   0   3       13.46       12.26      2.06 o 
   4   0   3       97.95      114.95     11.36 o 
   5   0   3        3.28       -3.20      7.68 o 
   6   0   3        4.67        7.04     12.16 o 
  -6   1   3       28.46       25.92     11.52 o 
  -5   1   3      365.00      376.71     25.28 o 
  -4   1   3        4.89       -3.52      4.48 o 
  -3   1   3        4.85        5.56      1.76 o 
  -2   1   3      937.60      950.15     10.54 o 
  -1   1   3      993.82      918.19      8.31 o 
   0   1   3      185.73      180.04      2.85 o 
   1   1   3      601.67      589.59      6.35 o 
   2   1   3      374.02      346.71      5.17 o 
   3   1   3       36.54       52.88      7.55 o 
   4   1   3      136.60      128.46     11.12 o 
   5   1   3        2.61        7.04      9.28 o 
   6   1   3        0.11       18.88     13.44 o 
  -6   2   3        9.65       -7.04      8.32 o 
  -5   2   3      201.25      185.95     21.12 o 
  -4   2   3        0.85        2.00      1.63 o 
  -3   2   3        5.37        7.20      1.95 o 
  -2   2   3      156.04      158.39      3.20 o 
  -1   2   3       54.51       44.34      2.22 o 
   0   2   3      601.77      536.14      5.99 o 
   1   2   3      604.20      548.22      6.62 o 
   2   2   3       13.99       16.93      1.82 o 
   3   2   3        2.66        0.74      1.74 o 
   4   2   3       27.77       35.35      4.37 o 
   5   2   3        1.33        8.07      4.55 o 
  -6   3   3        0.00        1.59      4.00 o 
  -5   3   3        8.97        7.90      5.59 o 
  -4   3   3      143.20      144.43      6.36 o 
  -3   3   3        8.77        9.54      1.87 o 
  -2   3   3     1165.69     1297.61     13.16 o 
  -1   3   3      275.94      252.48      4.59 o 
   0   3   3       30.50       34.85      2.83 o 
   1   3   3      130.57      146.22      3.57 o 
   2   3   3      212.15      208.52      5.13 o 
   3   3   3        1.60        0.25      2.34 o 
   4   3   3        2.01        1.86      3.25 o 
   5   3   3        6.54        1.60      6.40 o 
  -6   4   3       15.75        9.50      6.88 o 
  -5   4   3       48.41       48.25      5.83 o 
  -4   4   3        2.17        1.93      3.01 o 
  -3   4   3        9.06       11.02      1.95 o 
  -2   4   3        0.24        1.26      1.45 o 
  -1   4   3       86.85       82.26      3.58 o 
   0   4   3      106.24      118.03      8.61 o 
   1   4   3       18.68       18.50      2.29 o 
   2   4   3       54.16       53.14      4.75 o 
   3   4   3        0.17       -3.17      3.17 o 
   4   4   3       12.29        0.16      5.28 o 
   5   4   3        7.03       10.24      6.72 o 
  -6   5   3        0.07        2.91      4.90 o 
  -5   5   3        0.01        4.37      3.98 o 
  -4   5   3       54.65       55.98      7.31 o 
  -3   5   3        2.32        1.33      2.67 o 
  -2   5   3       70.29       60.51      3.61 o 
  -1   5   3       19.69       15.43      2.34 o 
   0   5   3       28.24       30.20      3.30 o 
   1   5   3       42.80       39.91      4.48 o 
   2   5   3        2.84        2.91      3.42 o 
   3   5   3        4.30       -1.60      4.30 o 
   4   5   3       70.17       63.06      8.37 o 
  -5   6   3        2.89        4.81      4.73 o 
  -4   6   3       10.51        6.43      4.28 o 
  -3   6   3        2.11       -1.14      3.75 o 
  -2   6   3       76.93       74.52      4.79 o 
  -1   6   3      214.79      203.69      6.55 o 
   0   6   3        0.05        3.42      3.41 o 
   1   6   3       17.72       14.32      6.54 o 
   2   6   3        4.22       14.91      6.10 o 
   3   6   3        4.49       -2.84      5.38 o 
  -5   7   3        9.26       10.38      5.54 o 
  -4   7   3        9.27       14.78      5.21 o 
  -3   7   3        0.03       -3.05      3.05 o 
  -2   7   3        9.82       16.10      4.32 o 
  -1   7   3        0.81        6.44      4.78 o 
   0   7   3        0.84       -0.39      4.24 o 
   1   7   3        0.09        3.45      4.71 o 
   2   7   3        2.38        7.15      6.38 o 
   3   7   3        0.22       -4.14      7.06 o 
  -4   8   3       28.65       39.38      9.05 o 
  -3   8   3        4.83        4.92      7.13 o 
  -2   8   3        1.03        5.12      7.29 o 
  -1   8   3        0.42       -2.74      7.52 o 
   0   8   3        2.01        5.39      6.55 o 
   1   8   3        0.79       -3.62      6.78 o 
  -2   9   3        1.13       14.76     34.09 o 
  -1   9   3        2.06        5.95      8.59 o 
   0   9   3        0.17        5.12     12.80 o 
   0  -9   4        2.11        4.39      8.31 o 
   1  -9   4        0.04       -0.50      7.79 o 
   2  -9   4        4.98        7.38      8.34 o 
   3  -9   4        0.36       -8.64     10.24 o 
  -2  -8   4        0.00        5.84      7.77 o 
  -1  -8   4        2.94        3.46      6.69 o 
   0  -8   4        0.21       -2.84      7.20 o 
   1  -8   4        1.93        5.02      7.84 o 
   2  -8   4       12.07        0.39      6.55 o 
   3  -8   4        8.13       10.60     10.24 o 
   4  -8   4        1.35        1.40      5.99 o 
  -3  -7   4        2.54       20.85      7.88 o 
  -2  -7   4        7.39        7.13      6.74 o 
  -1  -7   4        7.65        0.82      4.87 o 
   0  -7   4      127.82      102.57      9.16 o 
   1  -7   4       36.31       25.99     10.47 o 
   2  -7   4        1.56        0.42      3.45 o 
   3  -7   4       15.99       23.22      7.25 o 
   4  -7   4        0.04        2.53      5.29 o 
   5  -7   4        3.32        7.73      6.20 o 
  -4  -6   4        0.39       -5.31      5.31 o 
  -3  -6   4       11.29        3.80      5.87 o 
  -2  -6   4        2.94       -0.67      4.74 o 
  -1  -6   4       12.76        6.95      3.75 o 
   0  -6   4      121.54      105.06      7.13 o 
   1  -6   4        0.88       -1.48      2.73 o 
   2  -6   4       82.24       76.89      5.09 o 
   3  -6   4       36.82       36.68      4.38 o 
   4  -6   4        3.61        4.64      4.79 o 
   5  -6   4        0.72        5.17      4.56 o 
  -4  -5   4        0.91        0.96      4.98 o 
  -3  -5   4        0.46        2.15      3.95 o 
  -2  -5   4        2.36        2.27      3.08 o 
  -1  -5   4       18.68       18.41      3.72 o 
   0  -5   4        4.16        2.86      2.15 o 
   1  -5   4        0.09       -0.51      2.05 o 
   2  -5   4       45.76       47.48      3.67 o 
   3  -5   4       70.84       84.41      6.04 o 
   4  -5   4       85.86       87.55      6.14 o 
   5  -5   4        0.79       -1.66      4.10 o 
   6  -5   4       10.18       18.86      7.84 o 
  -5  -4   4        3.18       -5.76      6.08 o 
  -4  -4   4        0.70        0.17      3.55 o 
  -3  -4   4       40.13       39.96      4.16 o 
  -2  -4   4       21.76       22.20      2.26 o 
  -1  -4   4       49.70       53.20      3.72 o 
   0  -4   4       57.59       53.64      3.48 o 
   1  -4   4      521.86      552.51      9.50 o 
   2  -4   4        8.97        6.40      2.07 o 
   3  -4   4       22.56       19.69      2.67 o 
   4  -4   4        0.00       -1.73      2.47 o 
   5  -4   4        2.55        9.82      5.11 o 
   6  -4   4        0.97       -1.78      4.69 o 
  -5  -3   4        7.62        6.71      5.44 o 
  -4  -3   4        0.08        2.82      2.22 o 
  -3  -3   4        0.20        3.43      1.86 o 
  -2  -3   4        1.82        3.11      1.51 o 
  -1  -3   4      362.91      316.60      5.22 o 
   0  -3   4      482.55      528.22      7.87 o 
   1  -3   4      120.27      129.01      4.00 o 
   2  -3   4      100.46      108.57      4.14 o 
   3  -3   4       30.35       30.86      2.68 o 
   4  -3   4       32.73       32.44      3.26 o 
   5  -3   4        2.99       11.59      3.56 o 
   6  -3   4        0.54        6.26      5.92 o 
  -6  -2   4        0.15        0.32      9.60 o 
  -5  -2   4       28.32       45.13     11.20 o 
  -4  -2   4        4.16        4.74      4.15 o 
  -3  -2   4      181.89      183.21      4.22 o 
  -2  -2   4       32.64       37.83      2.02 o 
  -1  -2   4       49.15       55.86      2.06 o 
   0  -2   4      264.21      252.58      3.80 o 
   1  -2   4      758.83      717.05      7.59 o 
   2  -2   4       21.51       24.48      2.09 o 
   3  -2   4        3.24        0.82      1.41 o 
   4  -2   4        0.57        2.62      2.15 o 
   5  -2   4        0.66        1.20      2.31 o 
   6  -2   4        1.80        7.04     11.20 o 
  -6  -1   4        0.73       -7.36      8.00 o 
  -5  -1   4        1.10        8.64      7.68 o 
  -4  -1   4       44.90       39.70      8.16 o 
  -3  -1   4      355.38      368.45      9.49 o 
  -2  -1   4     1044.55     1056.88     12.65 o 
  -1  -1   4        1.51        2.31      0.89 o 
   0  -1   4       40.99       47.74      1.62 o 
   1  -1   4      711.84      699.12      9.83 o 
   2  -1   4       41.03       44.09      2.17 o 
   3  -1   4        0.28        0.35      1.37 o 
   4  -1   4        7.77        6.70      2.52 o 
   5  -1   4       12.17       15.04      9.92 o 
   6  -1   4       14.21       11.52     12.48 o 
  -6   0   4        5.86       23.36     11.52 o 
  -5   0   4       31.85       68.17     12.80 o 
  -4   0   4        1.10        2.24      5.44 o 
  -3   0   4       93.75       97.30     11.52 o 
  -2   0   4      285.51      307.14      5.09 o 
  -1   0   4      242.54      236.91      3.14 o 
   0   0   4      174.81      179.28      3.12 o 
   1   0   4    32993.31    31239.09    286.42 o 
   2   0   4      359.46      375.89      6.00 o 
   3   0   4       53.58       63.57      3.38 o 
   4   0   4        0.02       -0.04      4.00 o 
   5   0   4       10.81       10.24      9.28 o 
   6   0   4        1.20        2.24     10.24 o 
  -6   1   4        1.95        0.32      9.28 o 
  -5   1   4       56.53       60.49     13.12 o 
  -4   1   4       19.50       16.32      7.04 o 
  -3   1   4        4.82        2.56      1.88 o 
  -2   1   4       17.28       19.40      1.43 o 
  -1   1   4        5.01        4.84      0.99 o 
   0   1   4     1298.23     1206.75     12.09 o 
   1   1   4     1431.21     1341.90     13.45 o 
   2   1   4       20.75       21.65      2.05 o 
   3   1   4       20.10       20.96      2.09 o 
   4   1   4        4.33       15.15      6.21 o 
   5   1   4        8.48        9.28      9.60 o 
   6   1   4        0.77       -3.84     11.84 o 
  -6   2   4       14.10       16.96     10.24 o 
  -5   2   4      390.39      376.80     13.42 o 
  -4   2   4        4.12        1.32      1.95 o 
  -3   2   4        6.80        5.77      1.53 o 
  -2   2   4        4.22        7.50      1.23 o 
  -1   2   4        5.58       12.01      1.41 o 
   0   2   4       12.41        9.41      1.47 o 
   1   2   4      125.08      125.68      3.63 o 
   2   2   4       11.45       10.85      1.71 o 
   3   2   4        0.97        2.44      1.79 o 
   4   2   4        8.19        5.01      2.68 o 
   5   2   4       18.07       20.00      5.60 o 
  -6   3   4        3.81        3.86      4.55 o 
  -5   3   4      132.42      117.01      8.48 o 
  -4   3   4        2.66        1.42      2.30 o 
  -3   3   4       22.71       19.93      2.70 o 
  -2   3   4       25.81       24.25      2.26 o 
  -1   3   4       20.13       17.27      1.76 o 
   0   3   4      161.29      157.74      4.77 o 
   1   3   4       61.65       72.64      4.09 o 
   2   3   4       33.81       34.02      3.60 o 
   3   3   4       10.11       10.05      4.02 o 
   4   3   4        4.45       -3.12      3.55 o 
   5   3   4       13.06        6.66      5.92 o 
  -6   4   4        0.81       -0.63      5.27 o 
  -5   4   4        2.93        1.66      3.76 o 
  -4   4   4       21.39       16.17      3.81 o 
  -3   4   4        6.15        8.08      1.82 o 
  -2   4   4       31.34       34.31      2.40 o 
  -1   4   4       36.16       43.15      2.84 o 
   0   4   4       38.65       35.31      2.87 o 
   1   4   4      234.11      248.33      6.86 o 
   2   4   4        0.29        0.38      2.66 o 
   3   4   4        2.08       -2.16      3.25 o 
   4   4   4        0.01        1.44      8.00 o 
   5   4   4        3.67       -6.72      6.72 o 
  -6   5   4        0.00        2.34      4.66 o 
  -5   5   4        8.38       13.88      4.64 o 
  -4   5   4       13.91       14.48      4.24 o 
  -3   5   4        4.73        4.65      2.31 o 
  -2   5   4      189.81      196.82      6.11 o 
  -1   5   4      394.89      392.52     11.34 o 
   0   5   4       39.01       46.38      3.83 o 
   1   5   4        4.33        3.31      2.97 o 
   2   5   4        0.41        0.26      3.44 o 
   3   5   4        0.45       -4.07      4.07 o 
   4   5   4        8.64       14.26      6.10 o 
  -5   6   4       11.02        2.43      4.75 o 
  -4   6   4       26.89       38.57     10.37 o 
  -3   6   4       13.66       14.76      3.16 o 
  -2   6   4      106.91      107.96      5.48 o 
  -1   6   4       85.23       85.78      6.18 o 
   0   6   4       11.83       16.61      4.96 o 
   1   6   4        1.36        1.84      3.73 o 
   2   6   4       11.50       20.99      6.38 o 
   3   6   4        1.75        8.80      6.22 o 
  -5   7   4        1.25        6.10      7.09 o 
  -4   7   4        6.47       17.51      5.60 o 
  -3   7   4       11.71       14.06      4.37 o 
  -2   7   4        3.39        8.15      4.07 o 
  -1   7   4        6.24       12.21      5.15 o 
   0   7   4        0.03       12.08      5.16 o 
   1   7   4       20.38       17.38      5.52 o 
   2   7   4       34.61       37.06      8.34 o 
  -4   8   4        3.49        9.55     21.44 o 
  -3   8   4        3.60        8.20      6.83 o 
  -2   8   4        9.94       19.60     13.28 o 
  -1   8   4       14.07       17.48      7.91 o 
   0   8   4       10.04        3.01      7.00 o 
   1   8   4        1.09       -5.76      8.64 o 
  -2   9   4        8.70       14.59      8.69 o 
  -1   9   4        0.33        0.44      8.64 o 
   0  -9   5        1.74       14.10      9.11 o 
   1  -9   5        0.01        4.85     11.52 o 
   2  -9   5        0.20       -2.61     10.40 o 
   3  -9   5        1.25       -7.68      9.60 o 
  -2  -8   5        0.72        4.18      7.91 o 
  -1  -8   5        0.40       -3.11      6.20 o 
   0  -8   5        0.50        3.28      7.65 o 
   1  -8   5        0.00       -1.09      7.36 o 
   2  -8   5       11.05        1.89      8.64 o 
   3  -8   5        1.36       -0.81      7.33 o 
   4  -8   5        5.57       10.82      6.90 o 
  -3  -7   5        4.58        8.93      7.46 o 
  -2  -7   5        0.77        1.37      6.46 o 
  -1  -7   5        0.30        2.71      4.88 o 
   0  -7   5       92.55       93.61     11.05 o 
   1  -7   5        8.70       14.43      7.24 o 
   2  -7   5        0.35        5.49      3.82 o 
   3  -7   5       24.28       29.51      5.22 o 
   4  -7   5        5.50       -4.83      4.83 o 
   5  -7   5        0.55        8.04      6.32 o 
  -4  -6   5        0.76        6.60      5.92 o 
  -3  -6   5        9.74       -3.98      5.76 o 
  -2  -6   5        0.31       -2.28      4.68 o 
  -1  -6   5       17.77       10.33      3.90 o 
   0  -6   5       13.09       12.62      4.03 o 
   1  -6   5       37.70       25.32      4.21 o 
   2  -6   5        0.03       -0.30      3.28 o 
   3  -6   5      272.71      258.75      9.19 o 
   4  -6   5       27.99       28.24      5.57 o 
   5  -6   5        1.49        9.68      5.25 o 
  -4  -5   5        7.35        4.09      5.00 o 
  -3  -5   5        7.85        9.92      4.14 o 
  -2  -5   5      279.28      276.51      9.59 o 
  -1  -5   5       11.50       11.67      3.40 o 
   0  -5   5       22.01       22.16      2.26 o 
   1  -5   5       39.34       43.81      3.63 o 
   2  -5   5       37.71       41.18      3.60 o 
   3  -5   5      110.68      119.21      8.69 o 
   4  -5   5      115.87      137.97      7.59 o 
   5  -5   5        0.05        4.16      4.21 o 
   6  -5   5        1.62        0.86      4.68 o 
  -5  -4   5       15.22        5.44      7.36 o 
  -4  -4   5       34.08       32.70      5.13 o 
  -3  -4   5      302.68      314.26     19.16 o 
  -2  -4   5       40.51       47.56      3.12 o 
  -1  -4   5        0.33       -0.68      1.33 o 
   0  -4   5      100.06      134.15      7.78 o 
   1  -4   5      519.67      537.20     10.88 o 
   2  -4   5      132.94      134.23      5.48 o 
   3  -4   5       33.83       31.06      2.92 o 
   4  -4   5        1.61        2.97      2.90 o 
   5  -4   5        3.81        2.00      3.77 o 
   6  -4   5        0.27       -3.01      5.33 o 
  -5  -3   5        2.53        1.10      4.38 o 
  -4  -3   5        1.28        0.70      2.34 o 
  -3  -3   5      131.17      143.28      5.30 o 
  -2  -3   5       98.04      105.81      3.70 o 
  -1  -3   5        0.89       -0.83      1.10 o 
   0  -3   5      512.29      553.76      8.22 o 
   1  -3   5       58.12       55.27      3.91 o 
   2  -3   5      142.22      146.67      4.11 o 
   3  -3   5        1.54        1.87      1.73 o 
   4  -3   5      132.11      143.26      5.94 o 
   5  -3   5        1.25        5.12      3.60 o 
   6  -3   5        1.01        8.00      6.72 o 
  -6  -2   5        3.62       -0.64      9.92 o 
  -5  -2   5       72.55       49.93     11.84 o 
  -4  -2   5       44.78       51.84      9.73 o 
  -3  -2   5        3.20        4.67      1.49 o 
  -2  -2   5      340.07      342.23      5.72 o 
  -1  -2   5        5.49        5.53      1.23 o 
   0  -2   5      149.41      150.83      3.30 o 
   1  -2   5      302.17      294.28      6.38 o 
   2  -2   5       74.89       67.79      4.20 o 
   3  -2   5        7.36        8.01      1.85 o 
   4  -2   5       69.50       76.51      4.54 o 
   5  -2   5        0.47        1.29      2.46 o 
   6  -2   5        1.70        0.92      5.31 o 
  -6  -1   5       11.74        2.88      8.96 o 
  -5  -1   5        7.96       19.84      8.64 o 
  -4  -1   5       10.28       10.52      4.80 o 
  -3  -1   5        0.01       -0.13      1.31 o 
  -2  -1   5     1113.23     1163.76     11.17 o 
  -1  -1   5      303.10      296.33      4.04 o 
   0  -1   5     1410.10     1249.39     12.58 o 
   1  -1   5      469.20      447.36      6.86 o 
   2  -1   5      282.72      257.07      6.99 o 
   3  -1   5       57.06       60.96      3.54 o 
   4  -1   5       60.13       62.84      4.02 o 
   5  -1   5        6.64        7.09      3.30 o 
   6  -1   5        0.48       29.45     15.04 o 
  -6   0   5        3.73       -8.00      8.00 o 
  -5   0   5       28.14       23.36      9.60 o 
  -4   0   5        0.23        0.32      5.12 o 
  -3   0   5      197.52      189.56      5.88 o 
  -2   0   5     1942.84     1958.31     17.25 o 
  -1   0   5       17.99       19.82      1.48 o 
   0   0   5      302.88      291.15      4.21 o 
   1   0   5     3056.98     2935.81     31.23 o 
   2   0   5       20.45       21.62      1.81 o 
   3   0   5        5.58        2.80      1.55 o 
   4   0   5       33.37       32.47      3.03 o 
   5   0   5        2.18        0.32      7.68 o 
   6   0   5        0.58       -8.96      8.96 o 
  -6   1   5        2.42        0.64      9.92 o 
  -5   1   5       38.92       15.68      9.28 o 
  -4   1   5      236.74      226.28     20.48 o 
  -3   1   5       16.30       21.82      2.12 o 
  -2   1   5       84.07       91.75      3.14 o 
  -1   1   5       18.80       19.60      1.64 o 
   0   1   5        0.04       -1.13      1.13 o 
   1   1   5      406.08      392.10      6.27 o 
   2   1   5      547.25      541.21      7.70 o 
   3   1   5       19.97       20.48      2.19 o 
   4   1   5       57.60       55.80      4.46 o 
   5   1   5        1.28        4.30      4.73 o 
  -6   2   5        1.04       -2.56      7.04 o 
  -5   2   5       10.78        8.30      3.40 o 
  -4   2   5       46.50       50.06      3.57 o 
  -3   2   5       35.90       36.79      2.55 o 
  -2   2   5       27.60       22.22      2.40 o 
  -1   2   5     1021.89     1020.03     11.25 o 
   0   2   5        6.59        7.24      1.82 o 
   1   2   5        1.56        1.91      1.18 o 
   2   2   5       55.58       62.53      3.59 o 
   3   2   5        1.88       -1.51      1.51 o 
   4   2   5       11.05        6.64      3.60 o 
   5   2   5        0.08       -0.26      7.52 o 
  -6   3   5        1.26        2.16      4.69 o 
  -5   3   5        1.32        0.75      3.01 o 
  -4   3   5       19.01       17.23      3.06 o 
  -3   3   5      223.22      225.10      8.06 o 
  -2   3   5        4.62        8.06      1.49 o 
  -1   3   5        6.44        6.39      1.58 o 
   0   3   5      208.33      202.55      4.48 o 
   1   3   5       30.13       28.93      2.61 o 
   2   3   5      121.13      126.84      6.45 o 
   3   3   5       17.98       14.86      3.25 o 
   4   3   5        0.39        2.48      3.67 o 
   5   3   5       12.65        9.95      5.47 o 
  -6   4   5        0.03        2.35      5.03 o 
  -5   4   5        1.67        2.59      3.52 o 
  -4   4   5       19.04       16.39      5.19 o 
  -3   4   5        0.03        0.19      1.71 o 
  -2   4   5        7.94        8.95      2.28 o 
  -1   4   5        2.33        1.57      1.66 o 
   0   4   5        1.44        3.61      2.61 o 
   1   4   5      108.09      101.63      5.81 o 
   2   4   5        2.12        2.06      2.87 o 
   3   4   5        0.22        1.44      3.71 o 
   4   4   5        5.08        0.40      4.12 o 
  -6   5   5        7.64        7.99      4.92 o 
  -5   5   5       13.79        9.45      4.53 o 
  -4   5   5       86.05       65.71      6.57 o 
  -3   5   5        2.96        0.47      2.12 o 
  -2   5   5      171.22      154.37      6.92 o 
  -1   5   5        2.34        2.77      1.94 o 
   0   5   5      176.56      190.00      5.88 o 
   1   5   5       15.83       13.55      3.68 o 
   2   5   5        0.28        3.20      3.66 o 
   3   5   5        5.90       13.01      5.54 o 
   4   5   5        1.44        5.55      5.74 o 
  -5   6   5        3.75        3.02      4.58 o 
  -4   6   5       11.63        4.63      4.61 o 
  -3   6   5        0.22        4.27      3.20 o 
  -2   6   5        4.03        5.00      2.62 o 
  -1   6   5      446.78      443.16      9.56 o 
   0   6   5      105.55      120.46      8.05 o 
   1   6   5        0.03       -0.82      4.11 o 
   2   6   5        4.79        7.20     11.36 o 
   3   6   5       18.24       31.23      7.69 o 
  -5   7   5        3.45        3.49      5.44 o 
  -4   7   5       14.37       29.04      6.21 o 
  -3   7   5        0.17        6.61      3.87 o 
  -2   7   5       14.05       22.89      7.96 o 
  -1   7   5       44.65       32.13      6.89 o 
   0   7   5        0.05        4.79      4.78 o 
   1   7   5        0.53        3.40      5.29 o 
   2   7   5        6.68        9.27      6.90 o 
  -4   8   5        5.91        6.15      7.33 o 
  -3   8   5       22.91       22.17     16.16 o 
  -2   8   5        0.31        2.23      6.55 o 
  -1   8   5        0.58       -4.53      6.90 o 
   0   8   5        0.92       -2.02      7.33 o 
   1   8   5        0.04       -1.92      9.28 o 
  -2   9   5        1.22       -4.14      8.01 o 
  -1   9   5        1.85        9.41      9.27 o 
   0  -9   6        0.43        0.41      8.52 o 
   1  -9   6        5.32       10.66      9.62 o 
   2  -9   6        3.03       18.47      9.60 o 
   3  -9   6        0.11        6.08     11.84 o 
  -2  -8   6        0.27        2.29      7.43 o 
  -1  -8   6        0.09       15.81      7.52 o 
   0  -8   6        3.22       -4.69      6.90 o 
   1  -8   6        2.68        0.28      6.54 o 
   2  -8   6        3.62       -2.34      6.90 o 
   3  -8   6        6.00        1.26      7.00 o 
   4  -8   6        0.48       -6.34      6.34 o 
  -3  -7   6        0.56       -1.90      9.12 o 
  -2  -7   6        0.57       -2.82      7.04 o 
  -1  -7   6       14.42       14.44      5.58 o 
   0  -7   6        1.51        2.72      4.46 o 
   1  -7   6        0.24        2.51      5.84 o 
   2  -7   6        7.88        7.37      4.21 o 
   3  -7   6        0.00        1.17      3.76 o 
   4  -7   6       11.30       15.64      7.06 o 
   5  -7   6        1.11        0.13      6.74 o 
  -4  -6   6        2.36       11.00     10.88 o 
  -3  -6   6       24.27       25.18      7.00 o 
  -2  -6   6        0.03       -0.40      5.21 o 
  -1  -6   6       12.05       15.24      4.22 o 
   0  -6   6       29.54       17.26      4.35 o 
   1  -6   6       16.83        8.80      3.10 o 
   2  -6   6        7.43        2.39      3.46 o 
   3  -6   6       34.46       39.45      4.68 o 
   4  -6   6        7.31       10.25      4.91 o 
   5  -6   6        0.58        8.25      5.02 o 
  -4  -5   6        1.02       -1.28      6.88 o 
  -3  -5   6       13.22       10.01      4.31 o 
  -2  -5   6      647.30      615.19     14.57 o 
  -1  -5   6        4.26        5.26      4.02 o 
   0  -5   6        5.83        4.68      2.23 o 
   1  -5   6        5.73        5.36      2.33 o 
   2  -5   6        1.04       -2.52      2.52 o 
   3  -5   6       88.17       91.04      5.69 o 
   4  -5   6        0.89        8.25      3.48 o 
   5  -5   6        0.83       -0.03      5.88 o 
   6  -5   6        0.17       16.64      6.91 o 
  -5  -4   6        2.20       -3.84      6.72 o 
  -4  -4   6        0.39        1.12      3.45 o 
  -3  -4   6       66.50       69.42      5.40 o 
  -2  -4   6      126.32      119.96      5.43 o 
  -1  -4   6       69.50       67.26      4.92 o 
   0  -4   6      144.45      135.77      5.31 o 
   1  -4   6      149.12      168.29      6.85 o 
   2  -4   6       14.35       16.74      2.44 o 
   3  -4   6       38.22       40.66      4.16 o 
   4  -4   6       25.13       35.16      4.27 o 
   5  -4   6        2.24        0.54      3.93 o 
   6  -4   6        1.79        0.38      5.86 o 
  -5  -3   6        6.49       -1.83      5.12 o 
  -4  -3   6       11.97       13.59      3.16 o 
  -3  -3   6      165.97      162.65      5.65 o 
  -2  -3   6        9.26        9.72      1.69 o 
  -1  -3   6      110.20      111.83      3.77 o 
   0  -3   6        4.80        6.19      2.03 o 
   1  -3   6      434.34      476.85      8.14 o 
   2  -3   6       80.39       83.12      3.80 o 
   3  -3   6       12.83       10.82      2.06 o 
   4  -3   6       39.29       36.31      4.82 o 
   5  -3   6        0.14        0.61      3.45 o 
   6  -3   6        0.22        2.61      5.43 o 
  -5  -2   6        5.59       -6.08      6.08 o 
  -4  -2   6        8.53        5.61      2.08 o 
  -3  -2   6       93.75       96.20      3.69 o 
  -2  -2   6        4.86        6.14      1.37 o 
  -1  -2   6        0.00        1.09      0.99 o 
   0  -2   6      297.63      304.96      5.03 o 
   1  -2   6        2.40        1.01      1.42 o 
   2  -2   6       26.21       27.59      2.37 o 
   3  -2   6       29.86       27.34      2.49 o 
   4  -2   6       27.33       25.64      3.65 o 
   5  -2   6        5.82        0.76      3.44 o 
   6  -2   6        0.10       -4.55      4.55 o 
  -6  -1   6        0.33       -4.16      8.32 o 
  -5  -1   6       20.86       37.45     11.20 o 
  -4  -1   6        2.43        9.53      3.61 o 
  -3  -1   6      177.82      163.18      4.13 o 
  -2  -1   6     1052.67     1133.85     11.90 o 
  -1  -1   6       41.61       47.73      2.07 o 
   0  -1   6      283.00      294.06      4.95 o 
   1  -1   6       78.35       71.57      2.78 o 
   2  -1   6        0.01        0.77      1.38 o 
   3  -1   6       44.16       43.19      2.81 o 
   4  -1   6       55.02       48.82      4.43 o 
   5  -1   6        2.16        2.38      2.68 o 
   6  -1   6        0.21       13.12     11.52 o 
  -6   0   6        2.82       19.84     10.56 o 
  -5   0   6      117.05      126.42     17.92 o 
  -4   0   6       76.27       75.53     12.48 o 
  -3   0   6       54.64       55.08      2.75 o 
  -2   0   6        2.02        2.11      1.08 o 
  -1   0   6       32.65       35.58      2.17 o 
   0   0   6       13.79        9.73      1.34 o 
   1   0   6      215.35      219.04      4.55 o 
   2   0   6       15.36       16.36      1.93 o 
   3   0   6        4.30        2.95      1.19 o 
   4   0   6        0.02       -1.03      1.98 o 
   5   0   6       39.52       33.89      4.43 o 
   6   0   6        0.31       -4.16      5.15 o 
  -6   1   6        3.07        6.72      9.28 o 
  -5   1   6       71.98       77.45     15.36 o 
  -4   1   6        0.47       -0.16      1.89 o 
  -3   1   6       70.54       64.38      4.51 o 
  -2   1   6      182.52      183.26      4.17 o 
  -1   1   6      474.29      455.03      6.52 o 
   0   1   6      115.22      119.71      3.47 o 
   1   1   6      351.33      359.23      6.75 o 
   2   1   6      465.53      451.74      7.57 o 
   3   1   6       42.92       47.28      3.11 o 
   4   1   6        6.13        4.58      2.46 o 
   5   1   6        0.19       -1.83      4.55 o 
  -6   2   6        4.09       12.80      9.60 o 
  -5   2   6       34.81       39.71      5.04 o 
  -4   2   6       12.57       13.62      2.69 o 
  -3   2   6       13.31       12.31      1.99 o 
  -2   2   6      319.63      381.58      6.76 o 
  -1   2   6     4308.02     4494.13     44.01 o 
   0   2   6      502.76      456.41      8.31 o 
   1   2   6       29.19       30.22      2.14 o 
   2   2   6       12.36       12.67      2.04 o 
   3   2   6        0.07       -0.31      1.88 o 
   4   2   6        0.01       -2.42      3.08 o 
   5   2   6        0.05        7.64      5.21 o 
  -6   3   6        1.61       -3.28      4.55 o 
  -5   3   6        0.46       -2.49      3.18 o 
  -4   3   6        0.00       -2.15      2.15 o 
  -3   3   6        4.78        6.00      2.11 o 
  -2   3   6        4.38        4.47      1.63 o 
  -1   3   6      114.51      123.70      6.61 o 
   0   3   6        4.17        2.79      2.04 o 
   1   3   6        1.71        3.14      1.61 o 
   2   3   6       86.09       92.70      5.90 o 
   3   3   6       10.18        5.59      3.30 o 
   4   3   6        0.28        4.38      3.76 o 
   5   3   6        1.47       12.47      8.64 o 
  -6   4   6        8.97        6.63      5.23 o 
  -5   4   6        5.46        3.22      4.53 o 
  -4   4   6        0.83        1.14      3.24 o 
  -3   4   6        2.02        1.42      2.08 o 
  -2   4   6        0.79       -1.46      1.46 o 
  -1   4   6       42.74       40.89      3.00 o 
   0   4   6      160.28      158.24      6.57 o 
   1   4   6        0.27        1.94      1.98 o 
   2   4   6      108.07      115.97      6.73 o 
   3   4   6        0.37        2.94      5.22 o 
   4   4   6        6.66        7.96      4.73 o 
  -6   5   6        0.94        1.56      4.50 o 
  -5   5   6        4.29        7.79      4.64 o 
  -4   5   6       17.28        8.74      5.86 o 
  -3   5   6       59.00       60.05      7.57 o 
  -2   5   6      104.85      100.66      5.09 o 
  -1   5   6       79.66       75.82      4.12 o 
   0   5   6      201.13      187.87      6.12 o 
   1   5   6        0.07        0.06      4.32 o 
   2   5   6        2.23        3.68      4.04 o 
   3   5   6        2.81        3.67      7.04 o 
   4   5   6        0.84        4.56      6.24 o 
  -5   6   6        0.09       -4.07      4.31 o 
  -4   6   6       19.98       15.65      4.93 o 
  -3   6   6        0.00        1.61      3.30 o 
  -2   6   6        5.89        5.24      3.07 o 
  -1   6   6      229.29      236.48     12.70 o 
   0   6   6       65.76       78.39      6.99 o 
   1   6   6        9.16       13.31      6.67 o 
   2   6   6        0.23        7.49      6.10 o 
   3   6   6        0.03        0.11      6.20 o 
  -5   7   6        2.02        5.29      5.96 o 
  -4   7   6       12.40       14.16      5.58 o 
  -3   7   6        0.46       -1.89      3.64 o 
  -2   7   6       25.52       28.32      6.21 o 
  -1   7   6        6.94       10.72      6.45 o 
   0   7   6        3.18        0.68      6.88 o 
   1   7   6        3.16        4.01      5.39 o 
   2   7   6        0.45        2.59      6.88 o 
  -4   8   6        1.33        3.62      7.29 o 
  -3   8   6        5.98       -0.87      7.23 o 
  -2   8   6        0.91        2.37      6.92 o 
  -1   8   6        0.90        0.34      7.06 o 
   0   8   6        1.89        2.37      7.13 o 
   1   8   6        0.02        4.80     11.84 o 
   0  -9   7        0.47       -1.37      8.92 o 
   1  -9   7        2.29        3.59      9.04 o 
   2  -9   7        0.45        1.81      8.48 o 
  -2  -8   7       15.42       18.74      8.36 o 
  -1  -8   7       10.05       22.40      8.15 o 
   0  -8   7        2.43        4.95      7.23 o 
   1  -8   7        6.22       -4.96      6.34 o 
   2  -8   7        0.38       -6.07      6.78 o 
   3  -8   7        2.68        0.65      6.65 o 
   4  -8   7        0.57       -4.52      6.52 o 
  -3  -7   7       12.44       26.62      8.24 o 
  -2  -7   7        7.77        6.88      6.84 o 
  -1  -7   7        0.00        9.45      5.22 o 
   0  -7   7       14.99       17.42      5.63 o 
   1  -7   7        2.71       -5.31      5.42 o 
   2  -7   7        1.37        7.87      4.76 o 
   3  -7   7        0.68        2.88      4.16 o 
   4  -7   7        7.71       14.70      8.32 o 
   5  -7   7        0.51        4.60      7.61 o 
  -4  -6   7        2.93        7.36      6.42 o 
  -3  -6   7        1.62        7.87     13.92 o 
  -2  -6   7       69.13       69.00      9.34 o 
  -1  -6   7        0.07       -3.01      3.01 o 
   0  -6   7      128.19      124.35      8.96 o 
   1  -6   7       14.95       18.49      3.62 o 
   2  -6   7        2.04        4.58      3.35 o 
   3  -6   7        2.09        0.10      2.95 o 
   4  -6   7      126.56      133.39     10.01 o 
   5  -6   7        8.88        2.05      5.27 o 
  -4  -5   7       10.74       12.85      5.87 o 
  -3  -5   7        5.78        5.44      5.81 o 
  -2  -5   7       84.96       81.85      6.50 o 
  -1  -5   7       13.78       10.13      2.49 o 
   0  -5   7       28.03       29.06      3.61 o 
   1  -5   7       11.96        8.15      2.50 o 
   2  -5   7        0.11        0.11      2.88 o 
   3  -5   7        0.00        0.03      2.70 o 
   4  -5   7        0.00       -3.35      3.35 o 
   5  -5   7       23.79       22.05      6.03 o 
  -5  -4   7        0.01        1.28      6.40 o 
  -4  -4   7        8.64        4.43      4.51 o 
  -3  -4   7        9.32        6.06      2.86 o 
  -2  -4   7      476.05      449.50      8.29 o 
  -1  -4   7      267.51      253.68      6.02 o 
   0  -4   7       14.05       19.09      2.58 o 
   1  -4   7      103.68      115.80      4.95 o 
   2  -4   7       30.07       33.33      3.09 o 
   3  -4   7       33.42       37.17      3.71 o 
   4  -4   7        0.71       -1.54      3.08 o 
   5  -4   7        7.91        5.29      4.50 o 
   6  -4   7        0.00        7.61      6.05 o 
  -5  -3   7        3.67        8.51      4.96 o 
  -4  -3   7       65.41       65.26      5.04 o 
  -3  -3   7        6.00        8.01      2.41 o 
  -2  -3   7       70.37       74.91      3.38 o 
  -1  -3   7      107.08      118.59      4.26 o 
   0  -3   7        0.51       -1.51      1.51 o 
   1  -3   7       57.42       59.53      3.31 o 
   2  -3   7       72.84       74.74      3.75 o 
   3  -3   7        0.24        0.06      2.09 o 
   4  -3   7       17.14       15.96      3.37 o 
   5  -3   7        0.81        4.85      3.84 o 
   6  -3   7        0.67        1.63      5.56 o 
  -5  -2   7        3.36        3.55      3.95 o 
  -4  -2   7        0.49       -1.10      2.00 o 
  -3  -2   7       24.23       23.99      2.41 o 
  -2  -2   7       30.51       32.81      2.04 o 
  -1  -2   7       13.11       12.18      1.65 o 
   0  -2   7      577.48      546.14      7.86 o 
   1  -2   7        3.05        4.29      1.49 o 
   2  -2   7        0.64        2.05      2.81 o 
   3  -2   7       25.85       28.02      2.64 o 
   4  -2   7      139.09      136.15      6.55 o 
   5  -2   7       16.03       15.34      5.20 o 
   6  -2   7        0.16        0.48      6.08 o 
  -6  -1   7        0.05       12.48      9.28 o 
  -5  -1   7       14.63       11.20      8.96 o 
  -4  -1   7       30.00       29.45      4.73 o 
  -3  -1   7       15.50       17.12      1.82 o 
  -2  -1   7        0.23       -1.04      1.09 o 
  -1  -1   7       29.54       31.30      2.18 o 
   0  -1   7        6.45        5.81      1.47 o 
   1  -1   7      963.13      920.29     12.11 o 
   2  -1   7     1511.70     1524.72     22.24 o 
   3  -1   7       36.95       43.58      2.98 o 
   4  -1   7       11.43       10.29      2.70 o 
   5  -1   7        0.03        2.42      3.20 o 
   6  -1   7        1.07        2.34      5.43 o 
  -6   0   7        1.16        9.28      8.00 o 
  -5   0   7      104.34      109.46     17.28 o 
  -4   0   7       79.14       83.87      4.94 o 
  -3   0   7       17.37       17.83      1.74 o 
  -2   0   7       70.23       88.28      4.26 o 
  -1   0   7       10.29       11.34      1.70 o 
   0   0   7        1.71        1.73      1.42 o 
   1   0   7      366.37      341.04      6.09 o 
   2   0   7      451.84      450.27      8.85 o 
   3   0   7        0.81        0.12      1.57 o 
   4   0   7        0.29        4.19      2.39 o 
   5   0   7        8.87        6.88      4.71 o 
   6   0   7        0.36        2.91      8.80 o 
  -6   1   7        0.54       -5.12      8.00 o 
  -5   1   7       58.15       38.73     11.52 o 
  -4   1   7      950.27      912.65     15.38 o 
  -3   1   7        2.66        3.16      1.51 o 
  -2   1   7       10.64       17.09      3.58 o 
  -1   1   7      725.85      728.63     10.12 o 
   0   1   7      463.64      447.98      9.16 o 
   1   1   7        0.76       -0.34      1.38 o 
   2   1   7      213.19      221.77      5.39 o 
   3   1   7       26.94       28.76      3.58 o 
   4   1   7        2.45        0.78      2.60 o 
   5   1   7       19.55       29.01      5.98 o 
  -6   2   7        2.46        1.83      4.45 o 
  -5   2   7       23.69       21.87      3.33 o 
  -4   2   7      804.78      823.89     15.10 o 
  -3   2   7        0.25        2.31      1.67 o 
  -2   2   7       23.01       26.66      4.51 o 
  -1   2   7        2.51        3.04      1.64 o 
   0   2   7      112.40      109.51      4.64 o 
   1   2   7       83.22       81.76      3.49 o 
   2   2   7      107.95       94.89      5.93 o 
   3   2   7        0.34       -0.42      2.44 o 
   4   2   7        2.34       -0.13      3.40 o 
   5   2   7        3.84        1.90     12.16 o 
  -6   3   7        7.42        4.87      9.60 o 
  -5   3   7        1.83        1.17      3.01 o 
  -4   3   7       39.59       43.51      4.95 o 
  -3   3   7      264.31      239.50      6.26 o 
  -2   3   7        2.73        3.60      1.47 o 
  -1   3   7      673.47      724.96     11.08 o 
   0   3   7      147.40      146.15      5.62 o 
   1   3   7        4.85        4.66      1.85 o 
   2   3   7       48.04       44.16      3.79 o 
   3   3   7       20.96       22.99      4.53 o 
   4   3   7        0.00       -0.57      3.82 o 
   5   3   7        0.08       -2.17      5.81 o 
  -6   4   7        2.46        3.84      5.44 o 
  -5   4   7       53.96       48.99      6.41 o 
  -4   4   7       89.60       81.25      6.99 o 
  -3   4   7       18.44       26.98      5.14 o 
  -2   4   7       26.18       31.19      2.70 o 
  -1   4   7        0.42        1.70      1.96 o 
   0   4   7       26.86       21.87      2.49 o 
   1   4   7        7.56        2.60      2.68 o 
   2   4   7        3.62        2.38      3.14 o 
   3   4   7        5.57        4.45      4.11 o 
   4   4   7        0.36       -0.80      4.61 o 
  -6   5   7        1.56       14.86      6.91 o 
  -5   5   7        0.17       -3.85      3.85 o 
  -4   5   7        1.47        0.96      3.92 o 
  -3   5   7       58.25       52.58      4.51 o 
  -2   5   7        7.10        7.67      3.20 o 
  -1   5   7        0.63       -0.03      2.28 o 
   0   5   7        2.29        1.94      2.73 o 
   1   5   7        4.27        6.07      3.23 o 
   2   5   7       13.34       15.03      8.14 o 
   3   5   7        0.13       -3.14      4.48 o 
   4   5   7        0.83       10.49      6.23 o 
  -5   6   7        2.37       11.70      5.18 o 
  -4   6   7        0.25        1.83      4.70 o 
  -3   6   7       17.16       12.31      4.04 o 
  -2   6   7        0.06        0.10      3.03 o 
  -1   6   7       45.05       34.46      5.09 o 
   0   6   7       53.06       56.06      8.96 o 
   1   6   7        1.79        1.81      5.42 o 
   2   6   7        5.02        9.57      6.88 o 
   3   6   7        3.92        3.07      5.87 o 
  -5   7   7        5.85        7.68      9.28 o 
  -4   7   7       13.09       19.37      5.71 o 
  -3   7   7       10.57       13.57      4.47 o 
  -2   7   7        1.44       -1.44      5.43 o 
  -1   7   7        3.61       -2.40      6.88 o 
   0   7   7        0.60       16.56     22.72 o 
   1   7   7        1.19        4.83      6.72 o 
   2   7   7        0.03       -6.72      6.72 o 
  -4   8   7        4.38        1.92     10.88 o 
  -3   8   7       40.32       69.77     16.64 o 
  -2   8   7        1.63       12.92      7.83 o 
  -1   8   7        0.07       11.82      8.11 o 
   0   8   7        1.10        3.25      8.03 o 
   1   8   7        0.00       -0.64      8.96 o 
   0  -9   8        2.27       10.24     13.12 o 
   1  -9   8        3.29       11.49      8.66 o 
   2  -9   8        0.19       13.66     32.17 o 
  -2  -8   8        3.97       10.58      8.43 o 
  -1  -8   8        1.58       -4.01      7.29 o 
   0  -8   8        1.97       -6.38      6.38 o 
   1  -8   8        0.83       11.31      8.29 o 
   2  -8   8        0.24        8.17      8.01 o 
   3  -8   8        4.41        1.55      6.88 o 
   4  -8   8        3.65       -5.91     11.84 o 
  -3  -7   8        0.05        0.36     12.32 o 
  -2  -7   8        5.15        5.89      6.61 o 
  -1  -7   8       10.00       20.69      5.87 o 
   0  -7   8       20.52       14.81      5.48 o 
   1  -7   8       63.99       66.26     20.32 o 
   2  -7   8       18.82       14.58      7.35 o 
   3  -7   8        2.89        0.56      4.42 o 
   4  -7   8       17.53       13.85      7.52 o 
  -3  -6   8        0.18        0.89      7.68 o 
  -2  -6   8       20.42       27.89      6.90 o 
  -1  -6   8        5.67        1.54      3.67 o 
   0  -6   8       48.76       51.35      5.66 o 
   1  -6   8       92.46       82.99      5.94 o 
   2  -6   8        0.93        0.16      3.28 o 
   3  -6   8       40.96       37.20      4.73 o 
   4  -6   8       50.69       52.61      6.09 o 
   5  -6   8        0.37        6.48      5.09 o 
  -4  -5   8        0.01        2.19      4.61 o 
  -3  -5   8        0.00        3.82      7.01 o 
  -2  -5   8        1.02        1.14      3.34 o 
  -1  -5   8        1.44        8.12      2.58 o 
   0  -5   8       24.72       23.15      3.37 o 
   1  -5   8        6.37        5.93      3.57 o 
   2  -5   8        4.66        3.17      3.20 o 
   3  -5   8       13.40       24.51      3.80 o 
   4  -5   8       10.89       14.38      3.99 o 
   5  -5   8       26.10       19.14      5.63 o 
  -5  -4   8        8.60        2.88      6.08 o 
  -4  -4   8       10.08        8.90      5.06 o 
  -3  -4   8       11.82       14.72      3.47 o 
  -2  -4   8      280.24      267.74      7.29 o 
  -1  -4   8      150.43      157.91      5.54 o 
   0  -4   8       29.14       26.12      2.88 o 
   1  -4   8       62.47       69.45      4.37 o 
   2  -4   8      134.83      133.93      6.00 o 
   3  -4   8        0.56       -0.16      2.49 o 
   4  -4   8        6.73       11.18      3.41 o 
   5  -4   8        2.48       10.74      4.61 o 
   6  -4   8        0.64       -5.47      5.47 o 
  -5  -3   8        5.39       -3.34      4.64 o 
  -4  -3   8       51.10       55.85      5.61 o 
  -3  -3   8       13.25       14.45      3.29 o 
  -2  -3   8       12.50       16.12      2.68 o 
  -1  -3   8        2.06        1.34      1.54 o 
   0  -3   8      218.91      196.91      6.73 o 
   1  -3   8      288.16      307.42      8.98 o 
   2  -3   8       37.64       43.29      3.77 o 
   3  -3   8       15.30       15.26      2.58 o 
   4  -3   8        8.45        8.42      3.31 o 
   5  -3   8        8.41        9.10      4.31 o 
   6  -3   8        0.01       15.15      8.16 o 
  -5  -2   8        3.95        9.80      4.16 o 
  -4  -2   8       31.27       31.23      3.45 o 
  -3  -2   8       54.13       56.44      3.12 o 
  -2  -2   8      236.54      246.95      5.55 o 
  -1  -2   8       37.02       43.81      2.93 o 
   0  -2   8       93.01       89.56      4.19 o 
   1  -2   8      138.25      130.74      4.62 o 
   2  -2   8      227.22      220.59      6.92 o 
   3  -2   8        4.55        4.08      2.04 o 
   4  -2   8        1.63        0.95      2.85 o 
   5  -2   8        1.04        4.86      3.66 o 
   6  -2   8        0.00        0.93      5.98 o 
  -6  -1   8        9.58       25.28     10.88 o 
  -5  -1   8       10.06       16.00      8.96 o 
  -4  -1   8        0.12       -1.58      2.54 o 
  -3  -1   8      124.78      131.31      6.05 o 
  -2  -1   8      681.55      720.43      8.88 o 
  -1  -1   8     1879.15     1951.14     20.72 o 
   0  -1   8        6.99        4.82      2.08 o 
   1  -1   8       10.10        5.60      1.93 o 
   2  -1   8       21.87       14.49      2.60 o 
   3  -1   8        0.19        2.49      1.87 o 
   4  -1   8        0.50       -2.66      3.28 o 
   5  -1   8        1.37        4.45      3.57 o 
   6  -1   8        4.03       -0.51      5.21 o 
  -6   0   8        0.05       -5.76      7.04 o 
  -5   0   8       33.94       30.23      5.12 o 
  -4   0   8       48.05       52.22      3.91 o 
  -3   0   8        4.90        1.42      1.18 o 
  -2   0   8       93.74       96.72      3.84 o 
  -1   0   8      362.59      363.76      6.40 o 
   0   0   8       89.17       97.27      4.94 o 
   1   0   8        0.28        0.11      1.46 o 
   2   0   8     3673.07     3623.58     43.38 o 
   3   0   8       69.44       68.77      3.66 o 
   4   0   8       14.27        9.29      2.96 o 
   5   0   8        0.97        1.91      3.46 o 
  -6   1   8        2.40       -7.68      7.68 o 
  -5   1   8        7.10       11.97      3.58 o 
  -4   1   8      257.30      251.10      7.15 o 
  -3   1   8        2.17        2.15      1.61 o 
  -2   1   8        2.87        0.24      1.43 o 
  -1   1   8        3.01        3.26      1.64 o 
   0   1   8        3.64        5.18      2.07 o 
   1   1   8      281.01      294.09      6.03 o 
   2   1   8      353.11      364.51      7.35 o 
   3   1   8        1.45       -1.90      1.90 o 
   4   1   8       15.14       16.26      4.62 o 
   5   1   8        0.54        2.64      5.06 o 
  -6   2   8        0.01       -2.88      4.65 o 
  -5   2   8       27.75       26.43      4.86 o 
  -4   2   8      443.63      415.83      9.94 o 
  -3   2   8       19.31       19.51      2.37 o 
  -2   2   8        2.07        2.30      1.44 o 
  -1   2   8        1.78        0.23      1.59 o 
   0   2   8        0.02        0.83      2.04 o 
   1   2   8        8.55        7.83      1.93 o 
   2   2   8        2.14        1.56      2.20 o 
   3   2   8        0.02       -2.39      2.57 o 
   4   2   8        0.05       -3.32      3.32 o 
   5   2   8        2.87       -3.44      5.18 o 
  -6   3   8       15.79       19.70      6.20 o 
  -5   3   8       10.75       12.54      3.95 o 
  -4   3   8      161.51      148.77      8.52 o 
  -3   3   8       19.64       16.51      2.80 o 
  -2   3   8        0.00        0.62      1.49 o 
  -1   3   8        9.86       16.48      2.51 o 
   0   3   8       94.12       89.91      5.96 o 
   1   3   8       21.43       17.82      2.35 o 
   2   3   8        8.62        8.09      3.05 o 
   3   3   8        2.17        0.15      3.44 o 
   4   3   8        0.25       10.20      4.61 o 
   5   3   8        1.56       12.68      6.44 o 
  -6   4   8       12.65       29.08     14.56 o 
  -5   4   8        0.02       -3.41      3.41 o 
  -4   4   8       13.95        7.40      3.87 o 
  -3   4   8       35.57       28.73      4.55 o 
  -2   4   8       27.02       35.83      3.71 o 
  -1   4   8       18.91       17.53      2.65 o 
   0   4   8       11.01       10.67      2.23 o 
   1   4   8        9.14        4.73      2.84 o 
   2   4   8       34.19       32.33      4.41 o 
   3   4   8        1.96       -1.40      3.78 o 
   4   4   8        0.00        3.12      4.82 o 
  -5   5   8        0.01        1.24      4.29 o 
  -4   5   8        7.12        2.07      3.96 o 
  -3   5   8        1.21       -2.91      2.91 o 
  -2   5   8        0.18        2.47      2.65 o 
  -1   5   8       82.61       82.76      5.61 o 
   0   5   8      260.92      276.22     10.35 o 
   1   5   8        6.31        7.73      3.29 o 
   2   5   8        1.44        6.10      6.42 o 
   3   5   8        0.74       -0.02      6.48 o 
   4   5   8        0.15       -0.72      6.06 o 
  -5   6   8        0.28       -1.67      4.68 o 
  -4   6   8        8.98        4.71      4.54 o 
  -3   6   8       11.67        9.33      4.09 o 
  -2   6   8        8.10        7.56      3.87 o 
  -1   6   8       85.03       86.90      7.29 o 
   0   6   8      126.89      127.88      9.77 o 
   1   6   8        0.21       -3.82      3.82 o 
   2   6   8        0.06        0.14      5.92 o 
   3   6   8        0.85       -2.58      6.23 o 
  -4   7   8        1.43        3.38      4.76 o 
  -3   7   8        3.23        4.35      4.30 o 
  -2   7   8        7.11       18.63      7.81 o 
  -1   7   8        7.33        1.99      6.42 o 
   0   7   8        3.45       10.99      7.06 o 
   1   7   8        0.22       -6.29      6.29 o 
   2   7   8        5.22       11.60     10.24 o 
  -3   8   8        7.65        4.16     11.20 o 
  -2   8   8        8.85       12.34      8.34 o 
  -1   8   8        3.88       -5.10     11.68 o 
   0   8   8        6.62       -2.34     10.24 o 
   1  -9   9        0.17       10.38     10.40 o 
   2  -9   9        0.88       -8.15      8.15 o 
  -1  -8   9        0.85       16.96     12.16 o 
   0  -8   9        0.00       -4.81      7.52 o 
   1  -8   9        0.21        3.22      7.65 o 
   2  -8   9        0.05       25.99     22.24 o 
   3  -8   9        4.72       -9.60      9.60 o 
   4  -8   9        1.28        4.16     12.48 o 
  -3  -7   9        0.08       -4.47      6.84 o 
  -2  -7   9        2.44        9.24      7.36 o 
  -1  -7   9        3.81        9.73      5.31 o 
   0  -7   9        1.96        0.22      4.78 o 
   1  -7   9      111.07      103.31     12.22 o 
   2  -7   9       11.06       14.86      7.84 o 
   3  -7   9        0.31        5.28      5.62 o 
   4  -7   9       12.64       31.64      8.03 o 
  -3  -6   9        3.18        0.32      6.15 o 
  -2  -6   9        4.03       -0.75      5.29 o 
  -1  -6   9        0.18        1.93      3.46 o 
   0  -6   9        5.84        5.89      3.75 o 
   1  -6   9       39.54       45.76      5.56 o 
   2  -6   9       17.45       12.56      4.09 o 
   3  -6   9        1.53        1.01      3.55 o 
   4  -6   9       94.74       95.55      8.65 o 
   5  -6   9        7.16        3.66      5.36 o 
  -4  -5   9        0.73        0.64      5.43 o 
  -3  -5   9       16.04        7.71      5.97 o 
  -2  -5   9       45.09       47.90      7.41 o 
  -1  -5   9      172.98      175.84      9.03 o 
   0  -5   9        4.73        2.35      2.59 o 
   1  -5   9        3.11        3.78      2.60 o 
   2  -5   9        9.34       13.98      3.70 o 
   3  -5   9       18.69       20.98      5.27 o 
   4  -5   9       54.52       62.68      6.35 o 
   5  -5   9       43.38       45.43      7.29 o 
  -5  -4   9        1.76       -0.64      6.40 o 
  -4  -4   9       34.86       34.65     12.64 o 
  -3  -4   9       72.23       69.62      8.32 o 
  -2  -4   9      506.25      498.03     10.71 o 
  -1  -4   9       48.69       53.70      3.76 o 
   0  -4   9        2.46        4.72      2.15 o 
   1  -4   9       25.26       37.72      4.58 o 
   2  -4   9      250.54      244.21      7.26 o 
   3  -4   9       20.56       25.52      3.90 o 
   4  -4   9        4.54        1.14      4.02 o 
   5  -4   9        0.29        0.36      4.43 o 
  -5  -3   9        2.08       -1.27      4.68 o 
  -4  -3   9        0.00       -0.77      3.05 o 
  -3  -3   9        0.18       -0.29      2.36 o 
  -2  -3   9      168.07      166.24      5.49 o 
  -1  -3   9      122.90      121.09      7.75 o 
   0  -3   9        1.91        2.58      1.74 o 
   1  -3   9      107.66      117.41      6.81 o 
   2  -3   9        7.56        8.31      2.14 o 
   3  -3   9       34.93       35.54      3.83 o 
   4  -3   9        0.56       -0.07      3.41 o 
   5  -3   9       19.86       16.79      6.98 o 
   6  -3   9        0.51       -5.18      5.18 o 
  -5  -2   9        4.21       -0.12      3.97 o 
  -4  -2   9      184.34      171.30      9.52 o 
  -3  -2   9       54.59       57.92      3.06 o 
  -2  -2   9        0.24       -0.06      1.43 o 
  -1  -2   9      392.81      401.62      6.92 o 
   0  -2   9       32.01       30.48      2.85 o 
   1  -2   9       38.51       48.47      3.80 o 
   2  -2   9       29.61       25.19      2.56 o 
   3  -2   9        0.00        2.96      1.95 o 
   4  -2   9        5.55        7.36      3.75 o 
   5  -2   9       16.73       16.94      9.44 o 
   6  -2   9        0.17        1.53      6.72 o 
  -6  -1   9        0.15        5.44      9.60 o 
  -5  -1   9        8.63        8.42      4.07 o 
  -4  -1   9       10.66        6.65      2.25 o 
  -3  -1   9       33.25       35.09      2.27 o 
  -2  -1   9        2.84        7.03      2.43 o 
  -1  -1   9      371.55      395.31      6.54 o 
   0  -1   9      171.85      186.52      6.79 o 
   1  -1   9      122.44      119.21      4.79 o 
   2  -1   9      184.86      200.85      7.58 o 
   3  -1   9       46.22       45.42      3.30 o 
   4  -1   9        4.50        4.17      3.30 o 
   5  -1   9        8.18        4.94      7.06 o 
   6  -1   9        4.03        0.64      6.72 o 
  -6   0   9        1.06        2.88      9.92 o 
  -5   0   9       12.02       10.58      3.32 o 
  -4   0   9       30.40       28.86      3.23 o 
  -3   0   9        1.27        6.56      1.56 o 
  -2   0   9      348.29      332.10      6.19 o 
  -1   0   9     1509.62     1532.65     18.61 o 
   0   0   9       28.51       28.23      3.02 o 
   1   0   9       94.14       97.98      4.36 o 
   2   0   9     1358.83     1325.75     21.90 o 
   3   0   9       11.16       10.22      2.40 o 
   4   0   9        2.22        5.89      6.31 o 
   5   0   9        3.54        6.75      4.04 o 
  -6   1   9        1.41        0.17      4.52 o 
  -5   1   9        1.74        2.38      3.14 o 
  -4   1   9       55.07       49.31      4.02 o 
  -3   1   9      341.19      316.89      7.47 o 
  -2   1   9        7.09        5.32      1.81 o 
  -1   1   9       16.36       19.06      2.39 o 
   0   1   9        7.42        4.70      2.11 o 
   1   1   9       31.67       31.96      3.30 o 
   2   1   9        6.38        5.17      2.12 o 
   3   1   9       67.04       65.38      6.39 o 
   4   1   9        2.13        5.27      3.67 o 
   5   1   9       11.61        9.76      4.71 o 
  -6   2   9        4.39       20.66     15.84 o 
  -5   2   9        0.11        3.29      3.33 o 
  -4   2   9      106.24       82.49      8.73 o 
  -3   2   9        1.37        0.33      1.86 o 
  -2   2   9       47.94       48.39      2.87 o 
  -1   2   9       83.76       84.90      6.19 o 
   0   2   9      167.93      172.80      6.98 o 
   1   2   9        0.58        0.91      1.95 o 
   2   2   9        4.84       10.42      2.45 o 
   3   2   9       39.77       29.99      4.70 o 
   4   2   9        0.13        5.38      3.82 o 
   5   2   9        5.19        6.23      5.56 o 
  -6   3   9       30.11       33.94      7.12 o 
  -5   3   9       10.93       12.29      4.02 o 
  -4   3   9        0.01        4.21      4.46 o 
  -3   3   9       10.65       10.29      2.79 o 
  -2   3   9      245.46      255.29      6.41 o 
  -1   3   9        9.48        7.00      2.39 o 
   0   3   9        2.56       -1.89      2.15 o 
   1   3   9       44.95       40.54      3.10 o 
   2   3   9       13.05       16.73      3.43 o 
   3   3   9       52.21       41.27      5.59 o 
   4   3   9        1.52        2.31      4.50 o 
   5   3   9        0.28       13.12     12.80 o 
  -6   4   9        0.01        2.11      5.84 o 
  -5   4   9        1.19        0.80      5.43 o 
  -4   4   9        0.41        2.11      3.44 o 
  -3   4   9       34.04       34.53      3.65 o 
  -2   4   9        3.99        4.88      2.18 o 
  -1   4   9       12.95       13.31      2.65 o 
   0   4   9        1.86        1.72      1.99 o 
   1   4   9        0.01       -1.56      2.68 o 
   2   4   9       31.87       27.72      6.19 o 
   3   4   9        0.11       -2.42      4.12 o 
   4   4   9        0.00        2.83      4.93 o 
  -5   5   9       17.81       24.64      6.00 o 
  -4   5   9       24.66       19.48      5.04 o 
  -3   5   9      145.07      107.53     10.90 o 
  -2   5   9        7.11        8.71      2.99 o 
  -1   5   9       80.11       83.19      5.38 o 
   0   5   9        0.20       -2.59      3.24 o 
   1   5   9       88.37       85.59      6.32 o 
   2   5   9        2.92        7.53      4.41 o 
   3   5   9        0.20       -5.10      7.36 o 
  -5   6   9        0.37       -4.80      4.80 o 
  -4   6   9        4.48        6.08      4.99 o 
  -3   6   9       18.10       18.86      4.64 o 
  -2   6   9        0.10        0.77      3.52 o 
  -1   6   9        0.16        1.61      3.65 o 
   0   6   9       88.25       90.47     21.12 o 
   1   6   9       50.10       41.65      9.04 o 
   2   6   9        0.00        0.16     11.68 o 
   3   6   9        1.72        9.58      7.56 o 
  -4   7   9        6.95        9.34      5.60 o 
  -3   7   9        9.33       17.14      5.04 o 
  -2   7   9        0.13       -5.08      6.72 o 
  -1   7   9        4.14       11.06      8.48 o 
   0   7   9       21.59       15.89      7.45 o 
   1   7   9        0.10        3.79      6.10 o 
   2   7   9        1.27        6.55      7.13 o 
  -3   8   9        6.16        0.32     10.88 o 
  -2   8   9       13.36       26.52      9.72 o 
  -1   8   9        0.01       -0.37      8.48 o 
   0   8   9        1.82       -6.66      7.52 o 
   1  -9  10        1.24       -3.84      9.28 o 
  -1  -8  10        0.09       -2.24     10.24 o 
   0  -8  10        0.29       -5.67      6.69 o 
   1  -8  10        0.47        4.45      8.26 o 
   2  -8  10        0.98       -2.67      9.60 o 
   3  -8  10        2.00       12.16     11.84 o 
  -2  -7  10        1.79       11.83      6.77 o 
  -1  -7  10        0.30       -1.21      5.39 o 
   0  -7  10        8.03       21.04      7.91 o 
   1  -7  10        0.91       11.85      7.13 o 
   2  -7  10        0.25       -2.40      5.54 o 
   3  -7  10        2.13        3.31      8.13 o 
   4  -7  10        0.95        0.58      9.60 o 
  -3  -6  10        0.46        3.99      5.84 o 
  -2  -6  10       31.49       37.03      8.06 o 
  -1  -6  10        1.09        3.59      4.35 o 
   0  -6  10       10.66       18.71      4.41 o 
   1  -6  10       24.73       37.13      5.80 o 
   2  -6  10       11.34        9.16      4.43 o 
   3  -6  10        2.33       -3.79      3.79 o 
   4  -6  10        0.45       -4.87      4.87 o 
   5  -6  10        0.83       -4.59      5.65 o 
  -4  -5  10        1.34        2.81      5.68 o 
  -3  -5  10        0.58        9.82      4.65 o 
  -2  -5  10        2.60       -2.64      2.78 o 
  -1  -5  10      840.13      809.55     19.45 o 
   0  -5  10        6.86        8.38      3.39 o 
   1  -5  10        0.90       -1.55      2.25 o 
   2  -5  10        0.77       -2.78      2.78 o 
   3  -5  10        1.23        4.49      3.37 o 
   4  -5  10        8.43       10.81      5.27 o 
   5  -5  10        0.26       -4.74      4.74 o 
  -4  -4  10        9.46       18.08      7.84 o 
  -3  -4  10        0.30        1.89      3.04 o 
  -2  -4  10       13.49       15.85      3.09 o 
  -1  -4  10      294.80      277.96      8.42 o 
   0  -4  10       47.41       37.44      3.97 o 
   1  -4  10       75.21       75.93      7.08 o 
   2  -4  10       14.40        9.96      3.28 o 
   3  -4  10        1.94        5.36      3.62 o 
   4  -4  10        0.89        3.84      3.48 o 
   5  -4  10       14.24       19.66      6.76 o 
  -5  -3  10       10.17       16.68      6.72 o 
  -4  -3  10        5.18        9.89      3.84 o 
  -3  -3  10       14.39       12.16      2.93 o 
  -2  -3  10      141.28      141.35      5.27 o 
  -1  -3  10        1.62        1.68      1.69 o 
   0  -3  10        1.49       -0.82      1.59 o 
   1  -3  10        3.40        4.64      2.13 o 
   2  -3  10       78.85       80.38      4.31 o 
   3  -3  10       29.98       34.59      4.66 o 
   4  -3  10        1.86        0.90      3.73 o 
   5  -3  10       21.39       20.80      5.44 o 
  -5  -2  10        0.09        1.84      3.48 o 
  -4  -2  10        0.50       -2.72      2.72 o 
  -3  -2  10       15.34       11.08      2.31 o 
  -2  -2  10       57.87       73.54      3.61 o 
  -1  -2  10        7.48        9.79      1.98 o 
   0  -2  10        0.72        1.87      1.84 o 
   1  -2  10       83.46       91.63      5.20 o 
   2  -2  10        0.45        0.57      1.72 o 
   3  -2  10        0.72        6.82      2.57 o 
   4  -2  10        0.06       -4.10      4.10 o 
   5  -2  10        0.00        2.16      4.08 o 
  -6  -1  10        0.63        1.28      8.96 o 
  -5  -1  10        0.20       -0.93      3.66 o 
  -4  -1  10        6.15        5.04      2.57 o 
  -3  -1  10        2.95        2.18      1.67 o 
  -2  -1  10      192.78      193.35      4.93 o 
  -1  -1  10     1343.98     1448.70     18.09 o 
   0  -1  10       57.48       66.99      4.30 o 
   1  -1  10       21.03       18.43      2.42 o 
   2  -1  10       68.16       54.42      6.88 o 
   3  -1  10       11.23       11.62      2.44 o 
   4  -1  10        3.36       -1.87      3.54 o 
   5  -1  10        7.33        6.34      4.24 o 
  -6   0  10       10.88       11.84     10.24 o 
  -5   0  10        6.49        8.42      3.28 o 
  -4   0  10      122.33      114.75      8.04 o 
  -3   0  10       93.32      110.04      4.25 o 
  -2   0  10      206.94      213.93      4.91 o 
  -1   0  10      102.46      116.99      6.64 o 
   0   0  10       12.26        7.04      2.26 o 
   1   0  10        0.22        0.47      1.84 o 
   2   0  10       32.11       37.88      5.16 o 
   3   0  10        7.86        6.10      2.54 o 
   4   0  10        1.80       -3.25      3.25 o 
   5   0  10        0.26       -0.28      4.38 o 
  -6   1  10       14.65       18.59      5.56 o 
  -5   1  10        4.43        3.53      3.23 o 
  -4   1  10      323.84      318.54     11.04 o 
  -3   1  10       89.28       95.93      3.71 o 
  -2   1  10       92.15       90.97      4.71 o 
  -1   1  10       76.33       85.25      5.81 o 
   0   1  10       94.91       94.23      5.17 o 
   1   1  10       14.91       13.79      2.43 o 
   2   1  10       85.72       77.89      5.27 o 
   3   1  10      117.30      111.46      8.98 o 
   4   1  10        6.49        0.85      3.76 o 
   5   1  10        4.86        2.11      4.31 o 
  -6   2  10       19.04       33.70     13.92 o 
  -5   2  10        8.35        6.06      3.78 o 
  -4   2  10       95.99       91.23      6.74 o 
  -3   2  10        7.57        6.78      2.38 o 
  -2   2  10        9.48        8.00      1.92 o 
  -1   2  10      149.36      176.98     11.87 o 
   0   2  10     1554.65     1638.39     25.63 o 
   1   2  10       67.31       65.83      4.20 o 
   2   2  10        5.28        4.56      2.37 o 
   3   2  10        0.07        4.07      3.69 o 
   4   2  10        1.24       -1.59      3.98 o 
   5   2  10        0.38       -1.66      5.86 o 
  -6   3  10        4.79        3.74      5.47 o 
  -5   3  10        0.13       -0.19      3.72 o 
  -4   3  10        1.03       -0.21      3.10 o 
  -3   3  10        8.77       13.83      4.85 o 
  -2   3  10       11.08       11.90      2.23 o 
  -1   3  10        0.28       -0.74      2.08 o 
   0   3  10       77.94       84.59      5.46 o 
   1   3  10        0.24        0.56      2.56 o 
   2   3  10        2.64        3.08      3.06 o 
   3   3  10        6.19        9.47      4.59 o 
   4   3  10        2.65        6.79      4.59 o 
  -6   4  10       39.58       22.08     12.80 o 
  -5   4  10        8.63        4.47      4.56 o 
  -4   4  10        0.12       -1.69      3.56 o 
  -3   4  10        2.93        8.74      2.87 o 
  -2   4  10        4.33        1.16      2.35 o 
  -1   4  10        0.04        0.93      2.21 o 
   0   4  10       15.53       26.62      4.13 o 
   1   4  10       14.35       10.12      3.29 o 
   2   4  10        0.08       -2.31      2.89 o 
   3   4  10       24.87       30.28      7.59 o 
   4   4  10        0.04        3.70      5.40 o 
  -5   5  10        2.86        3.95      4.84 o 
  -4   5  10       12.94       13.18      4.73 o 
  -3   5  10        4.21        5.37      3.60 o 
  -2   5  10       62.02       59.07      6.52 o 
  -1   5  10       38.89       36.49      4.71 o 
   0   5  10       30.25       37.00      5.82 o 
   1   5  10       52.16       70.34      9.15 o 
   2   5  10        0.30        0.36      9.92 o 
   3   5  10        0.20        2.92      8.00 o 
  -5   6  10        5.43       11.83      6.87 o 
  -4   6  10        0.20       -3.54      4.41 o 
  -3   6  10       14.24       10.83      4.23 o 
  -2   6  10        0.31       -2.32      3.46 o 
  -1   6  10        4.80        7.94      4.61 o 
   0   6  10      149.95      164.46     11.53 o 
   1   6  10        7.76        3.96      5.05 o 
   2   6  10        2.01        5.95      7.68 o 
  -4   7  10        0.58        7.37      5.84 o 
  -3   7  10        9.45       25.38      8.36 o 
  -2   7  10        1.69        2.40      7.47 o 
  -1   7  10       18.57       10.88      7.69 o 
   0   7  10       11.60       19.00      8.96 o 
   1   7  10        0.46        1.92     10.24 o 
  -3   8  10        4.03       11.52     12.16 o 
  -2   8  10        0.10        4.18      7.77 o 
  -1   8  10        0.69       -1.63      8.14 o 
   0   8  10        0.29       -7.33      8.14 o 
  -1  -8  11       13.54       11.20     13.76 o 
   0  -8  11       11.13       10.47     12.64 o 
   1  -8  11        0.16       12.51      8.06 o 
   2  -8  11        5.98        9.81      7.58 o 
   3  -8  11        0.01        5.12     11.52 o 
  -2  -7  11       18.91       25.34      8.38 o 
  -1  -7  11        5.71        9.37      6.78 o 
   0  -7  11        0.08        5.77      6.83 o 
   1  -7  11        1.56        3.20      6.55 o 
   2  -7  11        5.04        9.19      7.38 o 
   3  -7  11        0.36        0.68      5.27 o 
   4  -7  11        0.79        4.53      7.23 o 
  -3  -6  11        4.93        4.10      6.77 o 
  -2  -6  11        6.16        7.98      6.23 o 
  -1  -6  11       46.14       42.65      6.42 o 
   0  -6  11        0.33        2.07      4.08 o 
   1  -6  11       49.95       47.48      7.13 o 
   2  -6  11       12.77        7.41      4.36 o 
   3  -6  11        3.01        4.76      5.03 o 
   4  -6  11        6.47       10.16      5.68 o 
   5  -6  11       20.74       13.86      6.46 o 
  -4  -5  11       27.58       35.99      7.61 o 
  -3  -5  11       15.17       21.91      6.83 o 
  -2  -5  11       16.10       16.21      3.94 o 
  -1  -5  11      219.40      228.75     17.46 o 
   0  -5  11        8.19        8.43      4.54 o 
   1  -5  11       24.96       25.57      3.35 o 
   2  -5  11       11.37       10.33      3.80 o 
   3  -5  11        1.11        0.89      3.46 o 
   4  -5  11        2.47        2.15      4.05 o 
   5  -5  11        0.05        2.45      5.36 o 
  -4  -4  11        0.00        3.35      4.92 o 
  -3  -4  11        8.13       12.07      3.65 o 
  -2  -4  11       49.38       52.32      4.49 o 
  -1  -4  11      153.50      144.40     10.81 o 
   0  -4  11      213.30      224.39      7.19 o 
   1  -4  11        3.05        4.23      2.52 o 
   2  -4  11       78.19       86.38      6.11 o 
   3  -4  11        3.94        4.04      3.51 o 
   4  -4  11        5.70        8.42      3.97 o 
   5  -4  11        0.00        2.48      5.10 o 
  -5  -3  11        0.13       -3.06      4.80 o 
  -4  -3  11        0.47        5.96      3.67 o 
  -3  -3  11      128.35      113.54      7.11 o 
  -2  -3  11       26.60       27.97      3.45 o 
  -1  -3  11       16.91       17.08      2.29 o 
   0  -3  11       56.64       62.84      4.53 o 
   1  -3  11        2.00        5.39      2.09 o 
   2  -3  11       54.73       64.96      4.56 o 
   3  -3  11       30.34       30.31      4.97 o 
   4  -3  11        0.00        4.44      4.12 o 
   5  -3  11        4.93        3.10      4.89 o 
  -5  -2  11       14.69       18.23      5.27 o 
  -4  -2  11       13.79        1.42      4.39 o 
  -3  -2  11       12.44       11.75      2.41 o 
  -2  -2  11       51.03       50.33      3.22 o 
  -1  -2  11      103.68      114.15      4.76 o 
   0  -2  11        2.04        3.51      2.03 o 
   1  -2  11      165.97      190.53     14.07 o 
   2  -2  11        0.84        0.34      1.83 o 
   3  -2  11        2.67        6.36      3.46 o 
   4  -2  11        5.15        1.81      4.03 o 
   5  -2  11       21.67       13.61      5.21 o 
  -5  -1  11        5.24        3.73      4.31 o 
  -4  -1  11       30.43       32.51      4.27 o 
  -3  -1  11       76.64       79.53      6.01 o 
  -2  -1  11        9.75        8.26      2.11 o 
  -1  -1  11        1.52       -0.44      1.59 o 
   0  -1  11        0.00        0.83      2.05 o 
   1  -1  11        6.13        6.32      2.44 o 
   2  -1  11      103.85       97.89      6.14 o 
   3  -1  11      345.38      328.13     11.71 o 
   4  -1  11        5.83        8.87      4.25 o 
   5  -1  11        1.92        2.74      6.00 o 
  -6   0  11       10.67       10.89      8.64 o 
  -5   0  11       10.81       10.81      3.88 o 
  -4   0  11      171.13      168.52      8.84 o 
  -3   0  11      163.00      164.72      7.89 o 
  -2   0  11        6.41        7.80      2.53 o 
  -1   0  11       31.99       35.30      3.12 o 
   0   0  11       16.02       13.43      2.66 o 
   1   0  11        4.46        6.59      3.03 o 
   2   0  11       14.77       23.02      5.13 o 
   3   0  11      153.07      147.09      8.36 o 
   4   0  11        0.08       -0.89      3.65 o 
   5   0  11        0.16        1.59      4.34 o 
  -6   1  11       11.16       16.15     11.04 o 
  -5   1  11        0.75       -0.12      3.26 o 
  -4   1  11       48.92       49.31      5.19 o 
  -3   1  11     1150.88     1142.60     14.55 o 
  -2   1  11        0.53        3.22      2.24 o 
  -1   1  11        6.68       14.68      2.78 o 
   0   1  11      167.53      171.62      7.23 o 
   1   1  11       98.37      105.71      5.13 o 
   2   1  11       16.15       11.56      2.97 o 
   3   1  11       44.38       40.47      5.48 o 
   4   1  11        0.19        4.22      6.28 o 
   5   1  11        0.11        6.94      4.70 o 
  -6   2  11       34.30       34.90      7.61 o 
  -5   2  11        6.50        4.15      5.36 o 
  -4   2  11       16.54       18.20      3.95 o 
  -3   2  11     1346.00     1337.55     21.83 o 
  -2   2  11        0.00        0.44      1.90 o 
  -1   2  11       33.48       35.06      3.84 o 
   0   2  11       40.84       45.51      4.20 o 
   1   2  11       43.02       47.37      6.28 o 
   2   2  11        2.37       -2.10      2.73 o 
   3   2  11        6.51        3.92      4.04 o 
   4   2  11        0.03       -0.16      4.53 o 
   5   2  11        0.57        4.79      5.08 o 
  -6   3  11        4.03       -0.65      4.89 o 
  -5   3  11       17.80       25.27      5.23 o 
  -4   3  11       10.13        7.81      3.70 o 
  -3   3  11       65.16       75.60      4.85 o 
  -2   3  11      139.20      133.55      8.38 o 
  -1   3  11        0.27        0.57      2.26 o 
   0   3  11      112.35      117.71      6.05 o 
   1   3  11       40.83       45.18      5.40 o 
   2   3  11        0.02       -1.23      3.07 o 
   3   3  11       16.16        8.78      4.94 o 
   4   3  11        0.43        3.56      4.75 o 
  -5   4  11        5.13        4.61      4.56 o 
  -4   4  11       66.24       53.27      6.68 o 
  -3   4  11       74.86       61.87      9.64 o 
  -2   4  11       22.33       26.53      3.70 o 
  -1   4  11       12.65       20.31      3.48 o 
   0   4  11        0.18       -3.45      3.45 o 
   1   4  11       10.65        5.50      3.32 o 
   2   4  11        0.48       -0.19      3.47 o 
   3   4  11        6.65       -0.03      4.50 o 
   4   4  11        0.04       11.20      6.94 o 
  -5   5  11        2.52        9.31      5.59 o 
  -4   5  11        1.39        3.15      4.37 o 
  -3   5  11        5.09        7.45      3.58 o 
  -2   5  11       21.43       17.14      3.75 o 
  -1   5  11       10.30        4.16      3.36 o 
   0   5  11        9.64        7.42      4.54 o 
   1   5  11       16.39       22.40      5.90 o 
   2   5  11        0.00       -5.06      5.09 o 
   3   5  11        2.41        9.60      6.79 o 
  -5   6  11        8.38       16.81      6.41 o 
  -4   6  11        7.71       13.03      6.21 o 
  -3   6  11        7.30        6.67      4.49 o 
  -2   6  11        9.78       10.20      4.78 o 
  -1   6  11        0.35        1.91      5.60 o 
   0   6  11       19.72       31.61     12.80 o 
   1   6  11        4.39        6.71      5.12 o 
   2   6  11        1.46        6.13     12.16 o 
  -4   7  11        6.57        9.02      6.16 o 
  -3   7  11        9.96       10.88     10.56 o 
  -2   7  11        5.17       15.92      7.38 o 
  -1   7  11        2.78       13.82      7.10 o 
   0   7  11        0.22       -2.84      6.52 o 
   1   7  11        0.66        4.16     10.24 o 
  -2   8  11       24.66       28.34     10.48 o 
  -1   8  11        0.00       28.15     23.68 o 
  -1  -8  12        9.48       23.68     11.84 o 
   0  -8  12        6.65        3.54      9.62 o 
   1  -8  12        1.01        4.55      8.32 o 
   2  -8  12        1.24       -0.63      7.88 o 
   3  -8  12        0.01       -2.24     11.84 o 
  -2  -7  12        4.29       13.07      7.69 o 
  -1  -7  12        7.33        4.67      6.38 o 
   0  -7  12        6.68       19.58      8.06 o 
   1  -7  12       21.20       20.17      9.44 o 
   2  -7  12       10.98       -1.41      7.04 o 
   3  -7  12        5.68        6.82     19.84 o 
   4  -7  12        1.34       -2.31      5.97 o 
  -3  -6  12        5.96        9.00      6.31 o 
  -2  -6  12        0.00        1.43      6.24 o 
  -1  -6  12       17.70       20.53      5.62 o 
   0  -6  12       10.56        9.75      4.83 o 
   1  -6  12       49.25       38.77      8.26 o 
   2  -6  12       29.93       28.84      9.12 o 
   3  -6  12        1.29        9.38      5.08 o 
   4  -6  12        8.24        3.74      8.70 o 
  -4  -5  12        0.05       -5.67      8.16 o 
  -3  -5  12        0.24        2.83      5.46 o 
  -2  -5  12        1.82        0.34      3.14 o 
  -1  -5  12        3.83        5.86      3.63 o 
   0  -5  12       11.32        5.62      2.90 o 
   1  -5  12        8.73        5.36      3.29 o 
   2  -5  12        2.07        0.06      3.27 o 
   3  -5  12        7.19       10.02      4.00 o 
   4  -5  12        2.59       -0.17      5.77 o 
   5  -5  12        1.01       -4.80      5.88 o 
  -4  -4  12       12.15       19.45      5.13 o 
  -3  -4  12       15.18       11.12      3.65 o 
  -2  -4  12       27.02       23.17      3.75 o 
  -1  -4  12      515.43      503.14     23.42 o 
   0  -4  12      216.67      225.48      7.56 o 
   1  -4  12        5.33        4.79      2.71 o 
   2  -4  12       12.41       11.00      3.83 o 
   3  -4  12       10.38        7.91      3.67 o 
   4  -4  12        0.13       -1.93      3.53 o 
   5  -4  12        1.17        1.01      5.08 o 
  -5  -3  12        6.19        7.05      6.11 o 
  -4  -3  12        7.65        9.90      4.67 o 
  -3  -3  12      138.51      139.06      7.57 o 
  -2  -3  12       44.04       50.11      3.52 o 
  -1  -3  12       33.38       33.59      3.01 o 
   0  -3  12       13.88       10.79      2.73 o 
   1  -3  12       18.84       22.25      2.91 o 
   2  -3  12       57.57       60.85      5.38 o 
   3  -3  12        8.09       13.19      4.18 o 
   4  -3  12        1.71        6.75      4.41 o 
   5  -3  12        0.35       -1.57      4.47 o 
  -5  -2  12        0.82       -0.09      4.61 o 
  -4  -2  12       10.37        9.50      4.22 o 
  -3  -2  12        6.70        7.18      2.81 o 
  -2  -2  12      117.47      112.45      6.27 o 
  -1  -2  12       96.20      105.57      5.77 o 
   0  -2  12       14.12       18.31      2.83 o 
   1  -2  12       21.31       12.43      3.19 o 
   2  -2  12       14.40       13.35      3.35 o 
   3  -2  12       41.28       38.41      5.08 o 
   4  -2  12        0.02       -3.60      3.60 o 
   5  -2  12        0.77        6.05      4.61 o 
  -5  -1  12       11.75       19.50      5.80 o 
  -4  -1  12       22.41       18.19      4.17 o 
  -3  -1  12        0.78        1.55      2.10 o 
  -2  -1  12      102.40      124.31      6.29 o 
  -1  -1  12      323.66      343.19      8.87 o 
   0  -1  12      906.77      898.71     16.60 o 
   1  -1  12        3.07        6.53      2.53 o 
   2  -1  12        0.00        1.75      2.62 o 
   3  -1  12        4.66        5.97      3.46 o 
   4  -1  12        0.92       -2.73      3.68 o 
   5  -1  12        0.36       -2.63      4.58 o 
  -5   0  12        0.66        1.10      3.52 o 
  -4   0  12       74.54       66.58      6.06 o 
  -3   0  12       18.78       14.93      2.60 o 
  -2   0  12        2.43        3.33      2.09 o 
  -1   0  12       26.43       24.90      3.25 o 
   0   0  12       82.25       89.50      5.42 o 
   1   0  12       25.33       25.24      3.32 o 
   2   0  12        7.74        5.92      2.91 o 
   3   0  12      290.31      254.78     15.94 o 
   4   0  12        9.94        7.25      4.35 o 
   5   0  12        2.16        2.44      4.73 o 
  -6   1  12       25.15       22.78      6.87 o 
  -5   1  12        4.41       -1.68      3.61 o 
  -4   1  12        7.79        8.20      3.67 o 
  -3   1  12      550.17      556.79     10.75 o 
  -2   1  12        1.06        0.47      2.42 o 
  -1   1  12       10.65        6.58      2.76 o 
   0   1  12        0.00       -1.34      2.33 o 
   1   1  12        1.01       -0.72      2.75 o 
   2   1  12       39.82       51.14      6.96 o 
   3   1  12       73.61       74.53      7.06 o 
   4   1  12        0.31       -3.67      3.67 o 
   5   1  12        4.26        3.87      5.23 o 
  -6   2  12        1.00       10.78      5.67 o 
  -5   2  12        0.08        7.13      4.05 o 
  -4   2  12       28.06       32.80      4.98 o 
  -3   2  12      121.83      116.78      6.89 o 
  -2   2  12       15.90       11.99      2.99 o 
  -1   2  12        0.20       -0.75      2.38 o 
   0   2  12       14.65       16.36      4.71 o 
   1   2  12        0.30        0.59      2.59 o 
   2   2  12        0.69        0.08      2.85 o 
   3   2  12        0.54       -1.49      3.80 o 
   4   2  12        0.02        1.24      4.66 o 
  -5   3  12       20.39       18.34      6.24 o 
  -4   3  12       10.93       10.76      4.49 o 
  -3   3  12       93.96      102.58      7.67 o 
  -2   3  12       19.74       21.02      3.37 o 
  -1   3  12        7.73        5.82      2.70 o 
   0   3  12       43.09       40.28      4.06 o 
   1   3  12       44.07       41.61      5.83 o 
   2   3  12        2.91        3.42      3.23 o 
   3   3  12        0.67        1.62      4.46 o 
   4   3  12        0.05       -4.38      4.38 o 
  -5   4  12       16.49       22.37      5.73 o 
  -4   4  12        2.85        4.03      4.00 o 
  -3   4  12       35.17       31.05      4.64 o 
  -2   4  12       36.06       27.02      4.05 o 
  -1   4  12       16.61       16.82      3.54 o 
   0   4  12        5.76       -2.12      3.72 o 
   1   4  12        4.46        5.12      3.32 o 
   2   4  12        0.62        0.54      4.03 o 
   3   4  12        2.14        7.32      6.18 o 
   4   4  12        0.58        5.84      5.92 o 
  -5   5  12        3.14        1.47      5.10 o 
  -4   5  12        0.40        7.58      4.78 o 
  -3   5  12        2.33        4.11      5.13 o 
  -2   5  12        2.40        5.58      3.69 o 
  -1   5  12        0.73       -0.42      3.86 o 
   0   5  12       14.61       18.53      5.33 o 
   1   5  12       90.86      111.39      9.38 o 
   2   5  12        0.05       -0.28      6.00 o 
   3   5  12        0.35       -0.06      6.45 o 
  -4   6  12        0.60       -1.46      4.87 o 
  -3   6  12        2.15       -1.20      3.80 o 
  -2   6  12        1.24        2.57      4.49 o 
  -1   6  12        0.59       -4.37      5.74 o 
   0   6  12       28.31       51.94     10.07 o 
   1   6  12       65.12       57.93      7.97 o 
   2   6  12        0.08        2.66      6.67 o 
  -4   7  12        1.70       10.66      7.33 o 
  -3   7  12        0.52       12.16      9.92 o 
  -2   7  12        0.67        3.82      8.48 o 
  -1   7  12        2.94       16.27      8.29 o 
   0   7  12        5.83        8.70      8.29 o 
   1   7  12        1.09       -7.36     10.24 o 
  -1  -8  13        0.15        0.32     11.84 o 
   0  -8  13        0.20       10.05      9.15 o 
   1  -8  13        0.41        0.17      7.92 o 
   2  -8  13        0.33        7.47      8.36 o 
   3  -8  13        0.02       13.12     13.44 o 
  -2  -7  13        0.40       -6.77      6.77 o 
  -1  -7  13        0.52       12.16      7.00 o 
   0  -7  13        5.37       15.97      8.80 o 
   1  -7  13        2.24        1.87      8.64 o 
   2  -7  13       58.64       61.71     11.54 o 
   3  -7  13        5.94       -0.32      9.28 o 
   4  -7  13        0.02       -3.13      6.05 o 
  -3  -6  13       15.85       22.96      8.06 o 
  -2  -6  13        2.91        7.04      6.11 o 
  -1  -6  13        0.19       -0.14      4.71 o 
   0  -6  13        0.41       -1.69      4.04 o 
   1  -6  13        0.27        4.63      6.29 o 
   2  -6  13       30.16       31.32      6.59 o 
   3  -6  13        2.79        9.21      5.47 o 
   4  -6  13        2.52        0.06      5.65 o 
  -4  -5  13       16.34       18.10      7.56 o 
  -3  -5  13        0.10       16.96     11.52 o 
  -2  -5  13       17.76       14.29      4.42 o 
  -1  -5  13       58.86       70.06      6.52 o 
   0  -5  13       29.21       25.48      4.20 o 
   1  -5  13        0.63        3.89      3.43 o 
   2  -5  13        0.25       -0.11      3.38 o 
   3  -5  13        0.79        3.16      4.56 o 
   4  -5  13        7.72        1.41      5.23 o 
   5  -5  13       15.13       19.34      9.61 o 
  -4  -4  13       15.19       17.60      5.58 o 
  -3  -4  13       40.57       47.71      5.31 o 
  -2  -4  13       53.47       44.41      4.47 o 
  -1  -4  13      315.40      323.19      9.29 o 
   0  -4  13       53.26       60.87      5.00 o 
   1  -4  13        4.55        2.81      2.67 o 
   2  -4  13        2.36       -0.20      3.21 o 
   3  -4  13       65.79       66.84      6.37 o 
   4  -4  13        1.04        6.41      5.03 o 
   5  -4  13        0.05        2.65      5.74 o 
  -5  -3  13        0.50        3.28      8.32 o 
  -4  -3  13        3.10        6.61      3.48 o 
  -3  -3  13        6.45        6.69      2.88 o 
  -2  -3  13        0.68        0.80      2.37 o 
  -1  -3  13      122.39      124.06      6.44 o 
   0  -3  13       46.30       48.95      3.86 o 
   1  -3  13        0.09       -1.98      1.98 o 
   2  -3  13        1.61       -1.02      2.76 o 
   3  -3  13        1.14        2.14      3.63 o 
   4  -3  13        2.90        0.70      4.42 o 
   5  -3  13        0.54        5.76      5.29 o 
  -5  -2  13        1.56        4.13      5.21 o 
  -4  -2  13        0.95       -2.21      2.91 o 
  -3  -2  13      229.73      202.90      8.88 o 
  -2  -2  13       12.05       12.95      3.10 o 
  -1  -2  13        1.08        0.38      2.27 o 
   0  -2  13      195.32      192.25      8.28 o 
   1  -2  13       20.43       19.55      3.56 o 
   2  -2  13        1.53        4.29      3.44 o 
   3  -2  13        1.64        0.72      3.74 o 
   4  -2  13        1.28       -1.02      3.80 o 
   5  -2  13        1.23       -2.04      4.63 o 
  -5  -1  13        0.00        5.88      3.39 o 
  -4  -1  13        0.00        0.71      3.39 o 
  -3  -1  13        6.60        2.75      2.69 o 
  -2  -1  13       35.18       36.04      3.73 o 
  -1  -1  13       11.85       10.99      3.10 o 
   0  -1  13        0.59        2.17      2.53 o 
   1  -1  13       26.86       26.88      3.62 o 
   2  -1  13        5.11        3.52      3.77 o 
   3  -1  13       57.30       51.48      5.79 o 
   4  -1  13        4.51        5.55      4.31 o 
   5  -1  13        0.10        7.96      5.24 o 
  -5   0  13        3.49        8.61      4.37 o 
  -4   0  13       20.34       17.20      4.16 o 
  -3   0  13       12.75       15.87      2.71 o 
  -2   0  13        0.02        2.74      2.06 o 
  -1   0  13      170.48      162.88      7.28 o 
   0   0  13      329.37      377.57     20.76 o 
   1   0  13       10.60        7.30      3.70 o 
   2   0  13       15.71       14.46      4.03 o 
   3   0  13      332.96      309.16     16.16 o 
   4   0  13       12.00        5.45      4.57 o 
   5   0  13        0.70       -1.91      4.64 o 
  -5   1  13        3.78        6.29      5.98 o 
  -4   1  13        0.02        1.22      3.48 o 
  -3   1  13       31.71       35.13      4.65 o 
  -2   1  13      221.42      237.01      8.36 o 
  -1   1  13        2.61       -0.50      2.39 o 
   0   1  13        0.95        0.48      2.54 o 
   1   1  13       17.37       20.56      3.56 o 
   2   1  13        8.94       10.92      3.91 o 
   3   1  13        1.66       -2.06      3.86 o 
   4   1  13        5.19        3.62      4.47 o 
   5   1  13        0.00        3.12      6.62 o 
  -5   2  13        7.81        8.49      4.40 o 
  -4   2  13        6.12        3.43      3.62 o 
  -3   2  13      234.93      222.87     17.07 o 
  -2   2  13       29.58       32.15      4.33 o 
  -1   2  13       29.71       28.55      3.95 o 
   0   2  13       26.54       25.07      3.94 o 
   1   2  13        2.23        4.20      3.43 o 
   2   2  13        0.09       -1.43      3.00 o 
   3   2  13        2.88       -4.29      4.29 o 
   4   2  13       14.73       11.34      5.41 o 
  -5   3  13       68.48       84.59      8.29 o 
  -4   3  13       27.08       23.35      4.91 o 
  -3   3  13        0.62        3.96      3.19 o 
  -2   3  13        0.18       -2.38      2.67 o 
  -1   3  13       81.43       97.78      6.16 o 
   0   3  13        0.38       -2.00      2.94 o 
   1   3  13        0.94        2.92      3.74 o 
   2   3  13        6.64        7.58      3.82 o 
   3   3  13        2.50       -1.47      4.54 o 
   4   3  13       12.41        5.74      6.12 o 
  -5   4  13        7.20        9.53      5.21 o 
  -4   4  13        4.80       10.39      4.73 o 
  -3   4  13        0.07        1.49      3.44 o 
  -2   4  13       24.43       24.35      3.98 o 
  -1   4  13        4.77        4.72      4.13 o 
   0   4  13        4.36        9.78      4.53 o 
   1   4  13        0.99        4.32      3.32 o 
   2   4  13        0.11       -0.33      4.31 o 
   3   4  13        6.20        9.49      5.63 o 
  -5   5  13        1.70        2.59      5.28 o 
  -4   5  13       16.17       22.79      6.09 o 
  -3   5  13       16.93       14.04      6.16 o 
  -2   5  13      115.29      105.48     13.77 o 
  -1   5  13        4.70       10.59      4.69 o 
   0   5  13       27.18       35.52      6.29 o 
   1   5  13        3.70        4.15      5.20 o 
   2   5  13       24.03       29.60      7.77 o 
   3   5  13        0.25        3.34     11.36 o 
  -4   6  13        1.16        3.07      5.47 o 
  -3   6  13        4.16        0.77      6.76 o 
  -2   6  13       12.22       11.77      4.91 o 
  -1   6  13        0.29        3.04      6.11 o 
   0   6  13        1.98        0.70      6.22 o 
   1   6  13        2.34       -4.80      9.28 o 
   2   6  13       11.03       10.57     11.84 o 
  -3   7  13        5.41        1.28     10.56 o 
  -2   7  13        2.84       11.80      8.29 o 
  -1   7  13        0.03        4.56     11.20 o 
   0   7  13        0.04        0.41      9.76 o 
   0  -8  14        0.41       20.29     10.34 o 
   1  -8  14        0.11       -3.58      8.59 o 
   2  -8  14        0.03       10.39      9.16 o 
  -2  -7  14        8.24        7.64      7.65 o 
  -1  -7  14        2.75       -8.96      8.96 o 
   0  -7  14        3.31       -0.46      8.96 o 
   1  -7  14        1.10        2.28      7.31 o 
   2  -7  14        0.06        0.30      6.60 o 
   3  -7  14        0.94        2.88     11.20 o 
  -3  -6  14       10.04       15.47      7.61 o 
  -2  -6  14        0.28       -4.37      6.32 o 
  -1  -6  14       14.13       21.70      6.03 o 
   0  -6  14        1.93       -1.60      6.23 o 
   1  -6  14        3.46       -4.16      5.83 o 
   2  -6  14        9.54       21.12      7.47 o 
   3  -6  14        2.98        9.09      5.32 o 
   4  -6  14        0.71        2.90      6.11 o 
  -3  -5  14        3.76        7.31      5.92 o 
  -2  -5  14        0.95       -3.74      3.74 o 
  -1  -5  14        2.19        7.04      3.34 o 
   0  -5  14      476.97      481.23     16.86 o 
   1  -5  14        7.74        6.24      4.68 o 
   2  -5  14        0.04       -1.86      3.94 o 
   3  -5  14        0.21       -0.05      4.91 o 
   4  -5  14        0.16       -4.00      4.90 o 
   5  -5  14        0.01       15.36     12.16 o 
  -4  -4  14       33.11       26.20      5.06 o 
  -3  -4  14       13.78       14.65      3.86 o 
  -2  -4  14        2.32        2.43      2.67 o 
  -1  -4  14        7.85       14.79      3.94 o 
   0  -4  14      203.29      197.91      9.95 o 
   1  -4  14        8.98        6.92      4.16 o 
   2  -4  14       20.53       11.07      6.19 o 
   3  -4  14        0.06       -0.20      3.66 o 
   4  -4  14        0.01        1.70      4.87 o 
   5  -4  14        0.04        0.92      5.82 o 
  -4  -3  14       15.15       11.42      4.75 o 
  -3  -3  14        1.91        5.90      3.34 o 
  -2  -3  14        6.92       11.87      3.30 o 
  -1  -3  14       47.42       53.92      5.30 o 
   0  -3  14        1.21        1.14      2.39 o 
   1  -3  14       18.48       18.42      3.06 o 
   2  -3  14        1.91        2.63      3.33 o 
   3  -3  14       13.42        7.30      6.28 o 
   4  -3  14        6.93        5.61      5.20 o 
   5  -3  14        0.31       -1.01      5.74 o 
  -5  -2  14        8.23        8.86      5.68 o 
  -4  -2  14        3.21        5.89      3.40 o 
  -3  -2  14        6.32        0.71      2.82 o 
  -2  -2  14       19.04       18.31      3.51 o 
  -1  -2  14        1.51        2.00      2.73 o 
   0  -2  14        0.53        2.55      2.48 o 
   1  -2  14        4.27        2.62      2.74 o 
   2  -2  14        9.50        3.62      3.50 o 
   3  -2  14        0.19       -2.31      3.26 o 
   4  -2  14        1.61       11.45      4.99 o 
   5  -2  14        0.39       -1.47      5.10 o 
  -5  -1  14        0.01        1.17      4.70 o 
  -4  -1  14        0.00        3.78      3.86 o 
  -3  -1  14        0.30       -1.34      2.49 o 
  -2  -1  14        0.75       -1.14      2.34 o 
  -1  -1  14       54.38       50.76      5.23 o 
   0  -1  14      524.43      532.31     13.72 o 
   1  -1  14       25.63       27.77      6.03 o 
   2  -1  14        1.71        6.52      3.58 o 
   3  -1  14       12.16       21.55      4.80 o 
   4  -1  14        8.60       10.93      4.85 o 
   5  -1  14        0.15        0.49      7.21 o 
  -5   0  14        7.89        3.84      4.15 o 
  -4   0  14        4.61       -2.43      3.23 o 
  -3   0  14       62.46       58.97      5.13 o 
  -2   0  14       65.05       83.32      6.85 o 
  -1   0  14      177.28      188.21      8.26 o 
   0   0  14      128.01      133.50      8.04 o 
   1   0  14        1.33       -0.68      2.57 o 
   2   0  14        1.38        0.50      3.50 o 
   3   0  14        0.00       -3.19      4.07 o 
   4   0  14        1.28        0.46      4.61 o 
   5   0  14        0.36        1.08      5.38 o 
  -5   1  14        7.11        9.63      4.54 o 
  -4   1  14        2.39        2.46      3.61 o 
  -3   1  14      493.43      494.73     10.70 o 
  -2   1  14      286.56      290.66     11.31 o 
  -1   1  14       50.89       49.77      4.89 o 
   0   1  14        7.55        6.10      2.98 o 
   1   1  14        9.96       13.31      4.17 o 
   2   1  14        0.88       -2.15      3.38 o 
   3   1  14       16.75       13.32      4.91 o 
   4   1  14       22.79       15.73      7.16 o 
  -5   2  14       14.95       18.64      4.88 o 
  -4   2  14        4.46        2.39      3.80 o 
  -3   2  14       77.46       76.91      9.66 o 
  -2   2  14       26.62       19.63      4.59 o 
  -1   2  14        5.54        2.68      2.92 o 
   0   2  14       28.58       33.57      4.62 o 
   1   2  14      287.07      299.40     11.68 o 
   2   2  14        3.88        7.60      3.65 o 
   3   2  14        0.00       -1.64      3.98 o 
   4   2  14        1.15        1.71      7.14 o 
  -5   3  14       14.99       37.18      6.40 o 
  -4   3  14        2.36        1.59      4.05 o 
  -3   3  14        4.07        5.96      3.67 o 
  -2   3  14        8.57        6.44      3.49 o 
  -1   3  14        5.01       11.74      5.75 o 
   0   3  14        0.74        1.57      3.95 o 
   1   3  14       22.19       24.24      5.06 o 
   2   3  14        0.01        0.01      3.47 o 
   3   3  14        0.77        0.65      4.49 o 
   4   3  14        0.02        3.20      5.63 o 
  -5   4  14       37.33       55.83      7.60 o 
  -4   4  14        1.22       -1.40      4.34 o 
  -3   4  14        1.64        5.45      5.08 o 
  -2   4  14        2.57        2.80      3.36 o 
  -1   4  14        2.57        3.32      4.56 o 
   0   4  14        0.07       -0.89      4.13 o 
   1   4  14        3.34        4.03      3.79 o 
   2   4  14        0.34        6.27      4.72 o 
   3   4  14        0.19        1.01      5.10 o 
  -5   5  14       19.78       23.73      6.67 o 
  -4   5  14        3.48        6.61      6.23 o 
  -3   5  14       13.50        9.33      4.22 o 
  -2   5  14        1.30       -0.46      4.63 o 
  -1   5  14       23.80       20.67      5.66 o 
   0   5  14        7.23        5.42      5.83 o 
   1   5  14        4.71        7.14      5.29 o 
   2   5  14        6.03        7.75      7.13 o 
  -4   6  14        5.31        2.75      5.72 o 
  -3   6  14        0.03        4.36      5.61 o 
  -2   6  14        3.36        2.48      5.83 o 
  -1   6  14        0.49        2.08      7.47 o 
   0   6  14        1.51        4.87      7.00 o 
   1   6  14       47.58       49.93     15.68 o 
  -3   7  14        0.03        7.68     11.20 o 
  -2   7  14        3.69        7.86      9.92 o 
  -1   7  14        1.86       13.69     17.92 o 
   0   7  14        5.72       -2.46     16.16 o 
   0  -8  15        5.25       15.48      9.27 o 
   1  -8  15        4.72        9.53      9.57 o 
   2  -8  15        0.27        3.84     13.12 o 
  -2  -7  15        0.00       -6.40      8.96 o 
  -1  -7  15       11.78        4.80     10.24 o 
   0  -7  15        1.47       -5.44      7.00 o 
   1  -7  15        0.00       -3.22      7.81 o 
   2  -7  15        0.63        4.97     15.04 o 
   3  -7  15        3.20       13.76     12.80 o 
  -3  -6  15        2.31        6.48     14.24 o 
  -2  -6  15        4.48        9.28      6.88 o 
  -1  -6  15        4.94       17.73      4.62 o 
   0  -6  15       18.79       15.80      7.91 o 
   1  -6  15        1.38       -2.69      7.84 o 
   2  -6  15        5.80        6.89      6.88 o 
   3  -6  15        5.28        3.45      7.23 o 
   4  -6  15        1.76       14.69      8.29 o 
  -3  -5  15       37.21       36.08      6.94 o 
  -2  -5  15       10.42       11.17      4.20 o 
  -1  -5  15       21.50       11.09      4.40 o 
   0  -5  15      232.05      206.75     12.37 o 
   1  -5  15        4.72       -3.99      5.19 o 
   2  -5  15        9.69       11.70      5.13 o 
   3  -5  15        4.83       -1.01      6.33 o 
   4  -5  15        0.64        0.61      5.42 o 
  -4  -4  15        0.07        6.77      4.89 o 
  -3  -4  15        0.02        1.49      3.03 o 
  -2  -4  15        1.73       -0.25      3.51 o 
  -1  -4  15       56.79       47.77      5.46 o 
   0  -4  15        1.48        2.74      3.52 o 
   1  -4  15       71.46       76.66      7.39 o 
   2  -4  15        0.02       -0.80      3.55 o 
   3  -4  15       27.75       23.13      7.07 o 
   4  -4  15        0.52        3.09      5.08 o 
   5  -4  15        0.40        1.81      7.98 o 
  -4  -3  15        0.01        1.79      4.27 o 
  -3  -3  15        1.12        3.43      3.15 o 
  -2  -3  15      104.97       92.23      6.17 o 
  -1  -3  15       19.16       19.05      5.04 o 
   0  -3  15        0.21        0.62      2.74 o 
   1  -3  15        2.33        2.92      2.82 o 
   2  -3  15        1.90       -3.33      3.33 o 
   3  -3  15       21.12       27.61      5.61 o 
   4  -3  15        7.84       16.88      5.55 o 
   5  -3  15        0.00       -0.66      7.39 o 
  -5  -2  15        1.35        1.68      6.05 o 
  -4  -2  15       24.87       18.09      4.88 o 
  -3  -2  15       21.78       18.41      3.79 o 
  -2  -2  15       24.64       20.67      4.03 o 
  -1  -2  15       33.66       31.65      4.06 o 
   0  -2  15       69.55       66.25      6.47 o 
   1  -2  15        1.04        1.57      2.96 o 
   2  -2  15       17.64       15.80      4.95 o 
   3  -2  15        0.98       -0.66      3.28 o 
   4  -2  15        2.40       10.18     10.92 o 
   5  -2  15        0.56        1.53      5.47 o 
  -5  -1  15        5.02        2.22      4.54 o 
  -4  -1  15       21.35       30.91      7.96 o 
  -3  -1  15       29.32       21.10      4.20 o 
  -2  -1  15       75.03       84.10      6.07 o 
  -1  -1  15        2.57        0.22      2.80 o 
   0  -1  15        0.44        0.73      2.84 o 
   1  -1  15        0.10        2.70      3.12 o 
   2  -1  15        0.13        4.25      5.30 o 
   3  -1  15       10.13        5.67      7.68 o 
   4  -1  15       63.98       37.44      8.38 o 
   5  -1  15        0.43        0.07      6.50 o 
  -5   0  15       21.46       29.53      5.72 o 
  -4   0  15       21.53       10.15      4.50 o 
  -3   0  15      113.58       91.62      6.11 o 
  -2   0  15      147.84      139.38     11.73 o 
  -1   0  15        0.69        0.50      2.83 o 
   0   0  15        8.26        9.82      3.74 o 
   1   0  15        5.67       10.33      3.74 o 
   2   0  15        0.67        1.61      3.63 o 
   3   0  15        0.63        2.74      4.34 o 
   4   0  15       30.50       18.67      5.97 o 
  -5   1  15       32.81       36.59      5.99 o 
  -4   1  15        3.69       -1.83      3.70 o 
  -3   1  15        9.26       14.86      3.03 o 
  -2   1  15      529.67      540.95     35.54 o 
  -1   1  15        6.47        5.33      3.19 o 
   0   1  15        0.91        1.71      3.03 o 
   1   1  15       16.02       29.62      6.34 o 
   2   1  15       20.32       15.20      6.00 o 
   3   1  15       15.68       10.75      6.61 o 
   4   1  15        8.24        3.30      5.38 o 
  -5   2  15       62.37       59.72      7.24 o 
  -4   2  15        7.92       10.47      4.69 o 
  -3   2  15        0.69        6.00      3.60 o 
  -2   2  15      896.65      890.93     32.94 o 
  -1   2  15        1.02        0.00      3.57 o 
   0   2  15       22.78       26.46      4.38 o 
   1   2  15       33.81       28.31      5.64 o 
   2   2  15        8.20        7.63      4.11 o 
   3   2  15        0.01       -4.59      4.59 o 
   4   2  15        0.10        0.20      7.52 o 
  -5   3  15       11.73       12.43      5.65 o 
  -4   3  15       22.58       22.39      5.55 o 
  -3   3  15       16.76       16.44      4.67 o 
  -2   3  15       46.15       49.12      5.33 o 
  -1   3  15       20.48       26.19      5.29 o 
   0   3  15        0.68        1.18      3.80 o 
   1   3  15        9.16       14.25      4.91 o 
   2   3  15        8.66        8.21      4.80 o 
   3   3  15        0.07       -2.49      4.80 o 
   4   3  15        3.92        9.28     10.88 o 
  -5   4  15        9.66        7.93      5.23 o 
  -4   4  15        3.69        6.95      4.75 o 
  -3   4  15       29.11       20.14      4.78 o 
  -2   4  15       21.61       17.57      4.51 o 
  -1   4  15        8.05       15.63      6.42 o 
   0   4  15        2.15        0.69      4.97 o 
   1   4  15        1.37       -0.58      3.80 o 
   2   4  15        6.26       20.95      6.00 o 
   3   4  15        0.89        8.10      7.52 o 
  -4   5  15        0.97        6.09      5.29 o 
  -3   5  15        1.62        5.79      5.14 o 
  -2   5  15        4.02        7.15      5.16 o 
  -1   5  15        2.50       -1.07      4.67 o 
   0   5  15        5.48        4.87      8.00 o 
   1   5  15        8.34        5.85      5.17 o 
   2   5  15       12.37        5.42      6.83 o 
  -4   6  15        6.78        5.12      8.07 o 
  -3   6  15        9.37       10.30      7.54 o 
  -2   6  15        9.98        4.04      5.14 o 
  -1   6  15        1.33        6.80      7.52 o 
   0   6  15        0.43       -2.77      7.83 o 
   1   6  15        8.37       -5.12     10.88 o 
  -2   7  15        4.46        9.34      9.57 o 
  -1   7  15        1.20       -4.21      8.69 o 
  -1  -7  16        8.80       15.36     13.12 o 
   0  -7  16        5.79        7.59      8.17 o 
   1  -7  16        1.73       -1.44      7.38 o 
   2  -7  16        9.60       18.88     17.60 o 
   3  -7  16        0.32       -5.44     11.20 o 
  -2  -6  16        5.25        9.44      5.44 o 
  -1  -6  16        0.02        4.69      4.80 o 
   0  -6  16        6.45        2.99      6.92 o 
   1  -6  16        8.35        9.28      6.74 o 
   2  -6  16       20.95       18.86      7.69 o 
   3  -6  16        5.50        0.64      9.60 o 
   4  -6  16        1.01       -3.32      6.15 o 
  -3  -5  16        8.17       12.13      5.65 o 
  -2  -5  16        1.28        3.78      5.04 o 
  -1  -5  16        2.70       -3.10      4.96 o 
   0  -5  16        6.21        7.13      6.65 o 
   1  -5  16       11.70        4.96      6.11 o 
   2  -5  16        0.60        1.88      5.07 o 
   3  -5  16        0.18       -5.99      5.99 o 
   4  -5  16        3.53       -1.48      5.88 o 
  -4  -4  16        1.84        8.58      9.92 o 
  -3  -4  16        5.15        0.36      4.46 o 
  -2  -4  16        7.29        6.83      4.60 o 
  -1  -4  16       14.35       21.09      4.32 o 
   0  -4  16      366.72      360.92     12.31 o 
   1  -4  16      122.34      109.66      9.61 o 
   2  -4  16        0.64        0.87      4.77 o 
   3  -4  16        0.09        2.02      8.80 o 
   4  -4  16        0.06       -2.38      5.59 o 
  -4  -3  16       10.95       14.90      5.11 o 
  -3  -3  16        5.62        1.88      3.05 o 
  -2  -3  16      160.74      150.40     12.33 o 
  -1  -3  16       43.83       50.85      5.52 o 
   0  -3  16       28.13       23.57      4.44 o 
   1  -3  16       11.75        5.46      3.47 o 
   2  -3  16        0.06       -2.66      3.34 o 
   3  -3  16        3.26        2.06      5.42 o 
   4  -3  16        1.64        7.41      5.67 o 
  -5  -2  16        1.64       -5.12      9.28 o 
  -4  -2  16        2.75        4.56      4.40 o 
  -3  -2  16        7.14       13.32      3.93 o 
  -2  -2  16        3.27        4.19      4.20 o 
  -1  -2  16       74.64       73.88      6.17 o 
   0  -2  16        8.15       13.43      3.79 o 
   1  -2  16        3.01       -3.02      3.24 o 
   2  -2  16        0.29       -2.25      3.56 o 
   3  -2  16        0.12        2.38      5.77 o 
   4  -2  16       10.70        6.43      6.12 o 
  -5  -1  16       17.97       22.41      5.81 o 
  -4  -1  16        3.72        7.93      4.28 o 
  -3  -1  16       13.09        6.92      3.43 o 
  -2  -1  16        3.00       -2.82      2.82 o 
  -1  -1  16       18.84       16.97      4.55 o 
   0  -1  16       42.40       41.17      4.82 o 
   1  -1  16      203.61      221.43     26.84 o 
   2  -1  16        0.15       -0.01      5.20 o 
   3  -1  16        1.70        3.69      5.87 o 
   4  -1  16        9.92       13.07      5.83 o 
  -5   0  16       10.51       12.74      4.66 o 
  -4   0  16        1.12        1.95      3.95 o 
  -3   0  16       64.78       57.37      5.30 o 
  -2   0  16        0.41        4.41      3.63 o 
  -1   0  16        1.53        1.94      4.91 o 
   0   0  16        0.21       -2.10      3.52 o 
   1   0  16       12.77       18.67      4.71 o 
   2   0  16       11.81       12.16      4.56 o 
   3   0  16        2.92        2.13      4.46 o 
   4   0  16       13.57        8.19      5.68 o 
  -5   1  16       32.92       44.01      8.04 o 
  -4   1  16        2.30        1.77      5.92 o 
  -3   1  16        1.40       -1.28      4.45 o 
  -2   1  16      523.60      533.45     18.13 o 
  -1   1  16        1.70        5.45      3.74 o 
   0   1  16        8.05        7.64      3.64 o 
   1   1  16        0.00       -0.42      3.82 o 
   2   1  16        0.08       -3.98      3.98 o 
   3   1  16        3.45       -4.16      4.43 o 
   4   1  16       13.62       10.81      6.07 o 
  -5   2  16        1.58        2.30      4.66 o 
  -4   2  16        1.28       -0.13      4.49 o 
  -3   2  16       14.10        6.75      4.15 o 
  -2   2  16        4.70        7.00      4.84 o 
  -1   2  16        1.86        2.20      4.03 o 
   0   2  16        0.53        2.37      4.11 o 
   1   2  16        5.47        5.50      4.12 o 
   2   2  16        0.00        3.54      4.28 o 
   3   2  16        0.02        1.73      5.04 o 
   4   2  16        0.17        0.62      5.57 o 
  -5   3  16        0.73        5.27      4.83 o 
  -4   3  16        9.81       13.19     10.50 o 
  -3   3  16        2.11       -0.20      4.57 o 
  -2   3  16       19.87       17.86      4.10 o 
  -1   3  16        3.65        3.08      4.49 o 
   0   3  16        7.03       10.12      4.59 o 
   1   3  16       21.73       25.02      5.70 o 
   2   3  16        9.90        8.15      5.40 o 
   3   3  16        0.25       -1.68      4.93 o 
  -5   4  16        0.67       12.16     10.88 o 
  -4   4  16       12.15       16.92      5.84 o 
  -3   4  16        5.64        5.34      7.11 o 
  -2   4  16       32.74       30.78      6.56 o 
  -1   4  16       25.78       24.35      7.13 o 
   0   4  16        2.08       -1.59      5.54 o 
   1   4  16        2.17        7.25      4.07 o 
   2   4  16        1.25       -3.18      6.42 o 
   3   4  16        0.06       -2.29      7.29 o 
  -4   5  16        7.05        2.54      6.03 o 
  -3   5  16        1.01       -0.95      4.83 o 
  -2   5  16        0.37        3.30      5.36 o 
  -1   5  16        6.38        8.12      5.27 o 
   0   5  16        0.27        1.62      7.00 o 
   1   5  16        0.69       15.51     16.96 o 
   2   5  16       17.45        8.23      8.16 o 
  -3   6  16        1.12        5.09      7.15 o 
  -2   6  16        0.00        1.55      5.93 o 
  -1   6  16        0.01        3.98      7.10 o 
   0   6  16        0.08        9.01      8.11 o 
   1   6  16        5.15       27.85     13.44 o 
  -1  -7  17        0.70       11.20     10.56 o 
   0  -7  17        0.06        2.44      8.69 o 
   1  -7  17        3.18        8.19      9.61 o 
   2  -7  17        0.59       11.07      8.48 o 
  -2  -6  17       11.56        5.96      7.52 o 
  -1  -6  17        0.60        3.84     10.24 o 
   0  -6  17        0.05        1.04      7.88 o 
   1  -6  17        3.47        7.42      7.81 o 
   2  -6  17        0.05        4.60      6.78 o 
   3  -6  17        9.74       13.12     11.20 o 
  -3  -5  17       19.77       16.46     10.24 o 
  -2  -5  17        1.07        4.40      5.83 o 
  -1  -5  17        9.43        9.61     10.64 o 
   0  -5  17       23.48       25.99      9.76 o 
   1  -5  17        0.02       16.32      7.02 o 
   2  -5  17        0.00        0.26      6.15 o 
   3  -5  17        0.43        4.14     10.24 o 
   4  -5  17        0.00       -1.98      6.47 o 
  -4  -4  17        6.12       25.28     10.24 o 
  -3  -4  17       26.63       30.92      6.72 o 
  -2  -4  17       23.35       32.32      7.75 o 
  -1  -4  17       13.04       15.66      3.93 o 
   0  -4  17       60.58       61.66      6.57 o 
   1  -4  17       32.95       25.40     11.04 o 
   2  -4  17        3.95       -4.21      4.28 o 
   3  -4  17        0.11       -5.51      5.51 o 
   4  -4  17       10.72       17.16      6.37 o 
  -4  -3  17        0.15       -3.03      4.78 o 
  -3  -3  17        2.03       -2.41      3.72 o 
  -2  -3  17       17.34       10.01      3.91 o 
  -1  -3  17        0.58        0.44      3.31 o 
   0  -3  17       49.50       57.05      5.97 o 
   1  -3  17        7.97        3.02      3.86 o 
   2  -3  17        0.00       -3.40      3.40 o 
   3  -3  17        1.30        2.12      6.06 o 
   4  -3  17        0.16       -0.95      5.46 o 
  -4  -2  17        0.45        5.60      4.49 o 
  -3  -2  17        0.22        1.06      4.65 o 
  -2  -2  17      131.08      109.07      7.35 o 
  -1  -2  17        0.35       -2.92      2.92 o 
   0  -2  17        0.05        2.79      4.09 o 
   1  -2  17       61.10       57.60      6.95 o 
   2  -2  17        3.59       -0.24      4.21 o 
   3  -2  17        0.45       -0.28      5.19 o 
   4  -2  17        0.07       -4.61      9.01 o 
  -5  -1  17        4.44        1.88      4.70 o 
  -4  -1  17        0.01       -0.09      4.56 o 
  -3  -1  17        7.12        5.38      4.46 o 
  -2  -1  17        2.80        2.65      2.99 o 
  -1  -1  17       10.47       11.81      4.29 o 
   0  -1  17        6.06       11.72      3.61 o 
   1  -1  17       30.32       32.49      5.71 o 
   2  -1  17        0.65        6.50      4.56 o 
   3  -1  17        0.81        0.55      6.10 o 
   4  -1  17       12.94       15.86      6.41 o 
  -5   0  17        9.61        5.48      5.14 o 
  -4   0  17        3.57        7.35      4.69 o 
  -3   0  17       17.03       15.44      4.65 o 
  -2   0  17        0.01       -3.53      3.53 o 
  -1   0  17        0.40        0.78      3.74 o 
   0   0  17       26.22       26.87      6.79 o 
   1   0  17       35.55       37.82      5.97 o 
   2   0  17        1.30        5.20      4.34 o 
   3   0  17        0.79        2.53      4.94 o 
   4   0  17       63.27       47.81      9.46 o 
  -5   1  17       10.09        7.18      5.31 o 
  -4   1  17        2.38        0.09      4.37 o 
  -3   1  17        1.44        1.79      4.00 o 
  -2   1  17        6.25        7.73      4.24 o 
  -1   1  17       67.91       73.37      7.36 o 
   0   1  17        1.82       10.46      3.77 o 
   1   1  17        0.33       -0.07      6.28 o 
   2   1  17       10.03        7.12      5.10 o 
   3   1  17        1.51        0.44      5.15 o 
   4   1  17        2.50       -5.28      5.81 o 
  -5   2  17       36.86       35.01      6.63 o 
  -4   2  17        7.36        3.52      9.92 o 
  -3   2  17       10.34       10.81      7.00 o 
  -2   2  17      179.35      184.87     11.31 o 
  -1   2  17       41.93       34.50      5.94 o 
   0   2  17        8.82       21.58      8.78 o 
   1   2  17        0.81        0.98      5.13 o 
   2   2  17        2.30       11.00      5.26 o 
   3   2  17        0.06        0.80      5.28 o 
  -5   3  17        0.19       -1.71      5.11 o 
  -4   3  17       78.55       88.15     11.06 o 
  -3   3  17       23.36       21.77      6.87 o 
  -2   3  17        1.22       -0.57      3.62 o 
  -1   3  17        2.17        2.57      5.99 o 
   0   3  17       11.93       10.05      6.90 o 
   1   3  17        2.81        1.40      4.61 o 
   2   3  17        0.23        5.81      4.99 o 
   3   3  17        0.64       -0.78      6.52 o 
  -4   4  17       23.54       33.69      6.77 o 
  -3   4  17        3.72        4.72      8.01 o 
  -2   4  17        1.15       -3.95      3.95 o 
  -1   4  17        6.24       14.67      7.35 o 
   0   4  17        1.35       12.00      7.24 o 
   1   4  17        1.01        3.99      5.55 o 
   2   4  17        0.05        2.13      7.10 o 
  -4   5  17        2.57       16.37      6.56 o 
  -3   5  17        4.56        0.11      5.30 o 
  -2   5  17        4.21        0.46      4.99 o 
  -1   5  17       42.45       24.96     11.39 o 
   0   5  17        1.31       -0.38      6.78 o 
   1   5  17        7.22        9.92     13.12 o 
  -3   6  17        0.47        3.61      7.15 o 
  -2   6  17        2.57       -0.26      6.25 o 
  -1   6  17        4.18       17.95      8.75 o 
   0   6  17        0.04       -0.86      7.52 o 
   0  -7  18        2.62        9.11     13.92 o 
   1  -7  18        4.36       18.43     16.96 o 
   2  -7  18        0.01       12.18      9.72 o 
  -2  -6  18       16.70       11.32      8.64 o 
  -1  -6  18        1.37       -9.28     10.88 o 
   0  -6  18        2.76        3.67      7.38 o 
   1  -6  18        1.34       -7.52      7.52 o 
   2  -6  18        0.60       -1.28      7.46 o 
   3  -6  18        1.67       12.80     12.16 o 
  -3  -5  18        8.31        6.57     10.08 o 
  -2  -5  18        2.40       -3.21      6.56 o 
  -1  -5  18        2.17        8.43      5.97 o 
   0  -5  18        9.36       10.98     13.44 o 
   1  -5  18      130.11      126.59     14.13 o 
   2  -5  18        4.16        8.44      7.43 o 
   3  -5  18        0.00       -7.02      7.02 o 
   4  -5  18        0.15      -11.20     11.20 o 
  -3  -4  18       22.20       20.55      6.06 o 
  -2  -4  18        6.35        9.95      6.69 o 
  -1  -4  18        1.80        0.27      4.02 o 
   0  -4  18       27.67       32.08      6.77 o 
   1  -4  18       68.94       87.53     11.31 o 
   2  -4  18        0.10        0.29      5.29 o 
   3  -4  18        3.94       14.77     16.80 o 
   4  -4  18        0.65       -5.82      5.82 o 
  -4  -3  18        1.46        6.43      5.18 o 
  -3  -3  18       13.27       11.65      4.48 o 
  -2  -3  18        1.10        2.49      4.12 o 
  -1  -3  18        0.80       -2.38      3.39 o 
   0  -3  18        3.17        2.86      3.61 o 
   1  -3  18        2.57        3.40      5.69 o 
   2  -3  18       13.59       18.35      4.77 o 
   3  -3  18        0.58        9.00      6.74 o 
   4  -3  18        2.18       -0.50      6.07 o 
  -4  -2  18       11.17        3.75      4.71 o 
  -3  -2  18        7.62       -0.54      4.08 o 
  -2  -2  18       25.87       21.86      4.54 o 
  -1  -2  18       15.28       20.71      6.51 o 
   0  -2  18        3.04       -1.86      4.19 o 
   1  -2  18        0.27        3.34      4.00 o 
   2  -2  18        3.18        2.89      4.76 o 
   3  -2  18        0.58        7.68      6.56 o 
   4  -2  18        0.47       -0.95      5.57 o 
  -4  -1  18        1.06       -4.55      4.55 o 
  -3  -1  18        0.27        7.52      4.24 o 
  -2  -1  18        5.08        8.70      3.54 o 
  -1  -1  18        0.03       -3.60      3.60 o 
   0  -1  18        5.84        2.07      6.00 o 
   1  -1  18      109.85      114.79      9.14 o 
   2  -1  18        5.45        0.01      4.36 o 
   3  -1  18        0.24       -1.38      7.84 o 
   4  -1  18        0.34        1.65      8.54 o 
  -5   0  18        0.10        4.64      5.98 o 
  -4   0  18        3.34        2.43      4.38 o 
  -3   0  18        0.52        0.58      4.24 o 
  -2   0  18       18.69       15.29      5.07 o 
  -1   0  18       35.27       35.53      6.19 o 
   0   0  18       57.47       58.07      9.76 o 
   1   0  18       46.64       53.28      6.85 o 
   2   0  18        5.92        4.83      4.42 o 
   3   0  18        0.91       -0.36      5.01 o 
   4   0  18        2.03       -0.46      6.01 o 
  -5   1  18       58.05       58.22      7.84 o 
  -4   1  18        0.39        6.49      4.88 o 
  -3   1  18        0.43        0.88      4.01 o 
  -2   1  18      293.08      308.25     23.92 o 
  -1   1  18      258.49      270.89     13.89 o 
   0   1  18       14.80        8.84      9.92 o 
   1   1  18        0.63        1.20      4.34 o 
   2   1  18        0.92       -3.06      4.37 o 
   3   1  18        0.09        0.20      5.26 o 
   4   1  18        1.76        3.64      6.05 o 
  -5   2  18       37.61       32.97     13.76 o 
  -4   2  18        3.16        1.47      4.84 o 
  -3   2  18        0.20       -4.08      4.08 o 
  -2   2  18       12.10       18.03      5.31 o 
  -1   2  18       14.54       22.47      5.83 o 
   0   2  18        4.31        2.88      8.96 o 
   1   2  18        3.09        4.34      5.13 o 
   2   2  18       36.73       26.10      7.58 o 
   3   2  18        0.06        3.64      5.78 o 
  -4   3  18       20.55       17.25      5.66 o 
  -3   3  18        7.88       10.35      5.17 o 
  -2   3  18        3.19        7.19      4.38 o 
  -1   3  18        1.92       -2.55      5.60 o 
   0   3  18        0.59        0.49      5.99 o 
   1   3  18        0.79       -1.17      5.04 o 
   2   3  18        4.34        5.14      5.70 o 
   3   3  18        0.02       11.84      6.35 o 
  -4   4  18       11.77       10.67      6.04 o 
  -3   4  18        0.82        0.22      4.98 o 
  -2   4  18        1.48        2.05      4.95 o 
  -1   4  18        0.55        0.48      7.02 o 
   0   4  18        0.62        3.47      7.35 o 
   1   4  18        0.13        2.40      7.69 o 
   2   4  18        0.33        9.40      8.80 o 
  -3   5  18        1.23        3.15      6.78 o 
  -2   5  18        6.05       10.45      5.96 o 
  -1   5  18        7.40        2.27      7.35 o 
   0   5  18        3.35       14.24      8.14 o 
   1   5  18        1.36       -3.84     11.52 o 
  -2   6  18        1.04        3.99      6.40 o 
  -1   6  18        0.08        0.02     11.84 o 
  -1  -6  19        2.22        1.92     11.20 o 
   0  -6  19        0.91        5.20      8.01 o 
   1  -6  19        6.96       20.30      8.20 o 
   2  -6  19        1.13       -0.86      8.14 o 
  -2  -5  19       23.37       22.04      6.31 o 
  -1  -5  19        5.51        5.23     11.52 o 
   0  -5  19       12.95       20.48      8.37 o 
   1  -5  19      127.96      108.12     13.68 o 
   2  -5  19        2.60       -3.28      7.58 o 
   3  -5  19        1.89        5.76     10.24 o 
  -3  -4  19        2.42        3.39      5.45 o 
  -2  -4  19        0.10       -2.31      8.16 o 
  -1  -4  19        0.00        0.17      3.90 o 
   0  -4  19       23.65       20.14      7.47 o 
   1  -4  19       10.76       14.39      5.50 o 
   2  -4  19       10.50       -0.25      6.78 o 
   3  -4  19        0.51       -4.38      6.52 o 
  -4  -3  19        0.00       -0.77      5.92 o 
  -3  -3  19        0.04       -1.39      4.06 o 
  -2  -3  19        3.52        3.17      4.67 o 
  -1  -3  19       33.43       30.25      7.96 o 
   0  -3  19        4.86       25.42     20.16 o 
   1  -3  19        0.02       -5.21      5.21 o 
   2  -3  19        2.45        5.35      4.28 o 
   3  -3  19        0.09       -1.90      6.65 o 
   4  -3  19        5.69        0.70      6.30 o 
  -4  -2  19        0.37        7.73      5.04 o 
  -3  -2  19       12.56       11.15      5.19 o 
  -2  -2  19       13.27        9.94      4.08 o 
  -1  -2  19       13.13       10.82      4.07 o 
   0  -2  19        7.63        9.92      5.68 o 
   1  -2  19       16.70       22.98      5.84 o 
   2  -2  19        3.41       -4.11      4.52 o 
   3  -2  19        0.87        0.70      6.45 o 
   4  -2  19        0.04        4.16      6.11 o 
  -4  -1  19        6.65        9.56      5.08 o 
  -3  -1  19       20.59       26.40     10.15 o 
  -2  -1  19       14.73       13.23      4.39 o 
  -1  -1  19       33.48       29.24      6.59 o 
   0  -1  19        0.06        2.24      5.88 o 
   1  -1  19        0.00       -0.61      4.82 o 
   2  -1  19        0.00        1.08      4.48 o 
   3  -1  19        0.32        7.84      6.56 o 
   4  -1  19        0.51        7.77      6.71 o 
  -4   0  19       25.43       38.17      6.73 o 
  -3   0  19       16.11       13.02      5.23 o 
  -2   0  19       34.15       25.61      6.56 o 
  -1   0  19       66.77       77.67      7.97 o 
   0   0  19        3.12       -1.76      5.66 o 
   1   0  19        1.17       -4.24      4.73 o 
   2   0  19        0.42        3.42      8.88 o 
   3   0  19        0.03        1.44      6.65 o 
   4   0  19        0.79       -0.37     12.64 o 
  -4   1  19       36.18       28.84      8.67 o 
  -3   1  19        1.62        4.13      4.76 o 
  -2   1  19        0.77       -1.36      4.33 o 
  -1   1  19       83.79       99.93      9.00 o 
   0   1  19        5.85        6.13      5.83 o 
   1   1  19        0.00       -4.61      4.61 o 
   2   1  19        1.06        6.90      5.17 o 
   3   1  19        3.69        2.88      5.69 o 
  -4   2  19       51.82       49.52      8.05 o 
  -3   2  19        4.41       11.07      5.33 o 
  -2   2  19        1.89        4.93      4.80 o 
  -1   2  19      281.29      294.50     19.58 o 
   0   2  19        1.60        0.89      5.14 o 
   1   2  19        9.02        7.18      5.52 o 
   2   2  19       12.87       19.80      7.46 o 
   3   2  19        1.09       -5.43      5.43 o 
  -4   3  19       13.70       17.27      6.12 o 
  -3   3  19       14.65       18.77      5.89 o 
  -2   3  19       12.31       19.84      7.69 o 
  -1   3  19       18.37       24.45      7.81 o 
   0   3  19        0.81        6.02      6.15 o 
   1   3  19        1.37        2.61      7.00 o 
   2   3  19        0.21        3.32      5.93 o 
  -4   4  19       14.19       19.89      7.98 o 
  -3   4  19        0.79       -2.89      5.16 o 
  -2   4  19        4.95        9.87      5.83 o 
  -1   4  19        1.20       12.40      7.75 o 
   0   4  19        1.53        6.72     10.88 o 
   1   4  19        0.20        6.56      8.60 o 
   2   4  19        1.10       -9.60      9.60 o 
  -3   5  19        0.01       -1.44      6.79 o 
  -2   5  19        0.81        4.72      5.84 o 
  -1   5  19        1.12       -2.21     11.52 o 
   0   5  19        0.04        2.85      7.88 o 
  -1  -6  20        2.82        3.52     11.52 o 
   0  -6  20        0.00       -4.11      7.92 o 
   1  -6  20        1.48        6.62      7.68 o 
   2  -6  20        2.42        6.59      8.15 o 
  -2  -5  20       22.24       15.87      6.91 o 
  -1  -5  20        1.77        1.25      7.38 o 
   0  -5  20        0.72        2.70     11.68 o 
   1  -5  20        2.92        1.14      7.68 o 
   2  -5  20        4.61        3.01      7.92 o 
   3  -5  20        0.01       -2.88      9.92 o 
  -3  -4  20        2.61        8.58      5.61 o 
  -2  -4  20        0.06       12.59      7.00 o 
  -1  -4  20        0.46        2.20      7.40 o 
   0  -4  20        0.87       -2.93      5.22 o 
   1  -4  20      123.14      140.63     11.91 o 
   2  -4  20       37.17       44.81      9.51 o 
   3  -4  20        0.05       -4.15      6.97 o 
  -3  -3  20        9.23       12.57      5.08 o 
  -2  -3  20        3.81        0.80      5.88 o 
  -1  -3  20       85.11       87.67      9.27 o 
   0  -3  20       18.16       26.71      8.96 o 
   1  -3  20       12.45       11.61      6.54 o 
   2  -3  20        6.40        4.01      5.36 o 
   3  -3  20        0.96        0.31      6.78 o 
  -4  -2  20        3.28        8.09      5.51 o 
  -3  -2  20        3.33        0.44      6.46 o 
  -2  -2  20        1.35       -1.29      5.81 o 
  -1  -2  20       13.66        9.44      4.35 o 
   0  -2  20       17.75       26.94      7.56 o 
   1  -2  20        0.08        7.68      6.72 o 
   2  -2  20        0.27       -0.97      6.11 o 
   3  -2  20        0.47       -4.49      7.84 o 
  -4  -1  20       13.01       12.16      5.91 o 
  -3  -1  20        0.12        0.28      5.89 o 
  -2  -1  20        1.07        8.44      4.10 o 
  -1  -1  20        2.59        8.50      4.64 o 
   0  -1  20        0.52       -2.93      5.31 o 
   1  -1  20        1.47       -4.68      5.83 o 
   2  -1  20       30.15       20.46      5.90 o 
   3  -1  20        0.10       -2.11      6.52 o 
  -4   0  20       19.91       16.36      5.99 o 
  -3   0  20        0.85       -0.53      5.08 o 
  -2   0  20       24.43       20.73      7.18 o 
  -1   0  20        0.69        2.72      4.94 o 
   0   0  20        4.18        7.87      6.55 o 
   1   0  20        1.44        7.33      6.78 o 
   2   0  20        1.37       13.32      9.25 o 
   3   0  20        3.04        3.72     18.88 o 
  -4   1  20       15.46       17.15      5.82 o 
  -3   1  20        0.40        2.49      4.68 o 
  -2   1  20        0.11        7.63      5.97 o 
  -1   1  20      254.02      288.68     26.88 o 
   0   1  20        0.20       -1.48      5.68 o 
   1   1  20        1.73       -3.14      6.08 o 
   2   1  20        0.00       -6.40      6.40 o 
   3   1  20        0.69       -1.77      5.78 o 
  -4   2  20        0.58        3.44      5.26 o 
  -3   2  20        3.22       12.54      5.37 o 
  -2   2  20        4.11        0.05      4.64 o 
  -1   2  20       57.59       63.60     10.66 o 
   0   2  20        0.63        6.61      6.55 o 
   1   2  20        0.90        1.29      6.88 o 
   2   2  20        0.39        1.17      7.35 o 
   3   2  20        0.08       -6.78      6.78 o 
  -4   3  20        3.65       11.12      9.11 o 
  -3   3  20        0.42        2.34      9.18 o 
  -2   3  20        0.19       -5.14      6.46 o 
  -1   3  20        1.27        2.38      6.90 o 
   0   3  20        0.00        1.76      9.60 o 
   1   3  20        1.42       -3.74      7.35 o 
   2   3  20        5.07       -4.78      7.35 o 
  -3   4  20        4.14        7.45      7.38 o 
  -2   4  20        3.00        5.30      5.95 o 
  -1   4  20       12.19       20.92      8.56 o 
   0   4  20       12.07       34.08     14.72 o 
   1   4  20        0.01       -1.28     11.20 o 
  -2   5  20        0.71       -1.78      6.45 o 
  -1   5  20        0.09       -3.62      7.97 o 
   0   5  20        4.05       -3.77     20.16 o 
   0  -6  21        0.01       -1.21      9.75 o 
   1  -6  21        0.07        2.83     10.88 o 
  -2  -5  21        9.82        2.56     21.76 o 
  -1  -5  21        0.31        4.80     11.52 o 
   0  -5  21        2.35        1.45      9.92 o 
   1  -5  21        2.14        4.55      8.26 o 
   2  -5  21        2.65       -1.21      7.68 o 
  -2  -4  21       17.78       23.79      7.09 o 
  -1  -4  21        7.04        3.84      6.34 o 
   0  -4  21        1.16       -1.51      5.63 o 
   1  -4  21        0.74        6.97      6.69 o 
   2  -4  21       12.27       12.84      8.03 o 
   3  -4  21        1.62        9.60     10.24 o 
  -3  -3  21        0.13       -3.17      4.59 o 
  -2  -3  21        0.74        7.67      6.90 o 
  -1  -3  21       16.07        6.98      7.00 o 
   0  -3  21        0.05        7.48      7.13 o 
   1  -3  21        9.21        1.58      6.97 o 
   2  -3  21        1.01       -1.13      5.77 o 
   3  -3  21        0.02        2.50      7.75 o 
  -3  -2  21        0.40        2.43      5.21 o 
  -2  -2  21        1.10        4.18      6.10 o 
  -1  -2  21       34.09       37.39     10.62 o 
   0  -2  21        2.38       13.78      7.20 o 
   1  -2  21        0.55        0.01      6.32 o 
   2  -2  21       17.62       20.46      8.03 o 
   3  -2  21        0.15        7.41     12.16 o 
  -4  -1  21        6.59       -0.04      5.55 o 
  -3  -1  21        0.52        1.15      4.94 o 
  -2  -1  21        7.18       18.97      4.89 o 
  -1  -1  21        1.82        0.92      6.00 o 
   0  -1  21        0.27       -4.92      4.92 o 
   1  -1  21        0.59       -0.57      8.32 o 
   2  -1  21       21.16       32.97      6.95 o 
   3  -1  21        0.04       -1.81      7.43 o 
  -4   0  21        8.16       11.84      6.18 o 
  -3   0  21        2.49        2.75      5.28 o 
  -2   0  21        8.09        8.54      4.41 o 
  -1   0  21        3.63        0.66      7.84 o 
   0   0  21        0.25        1.79      9.44 o 
   1   0  21        0.63       -1.89      6.65 o 
   2   0  21        1.68       -3.74      6.90 o 
   3   0  21        0.25        5.56      8.03 o 
  -4   1  21       37.31       49.00      8.98 o 
  -3   1  21        0.19        1.96      5.21 o 
  -2   1  21        0.77        5.90      5.61 o 
  -1   1  21        0.90        0.96      6.34 o 
   0   1  21        9.30       15.52      7.68 o 
   1   1  21        0.63        1.87      6.67 o 
   2   1  21        0.23        5.62      6.69 o 
   3   1  21        2.48        3.76      6.48 o 
  -4   2  21        9.66       14.22      6.34 o 
  -3   2  21        3.45        9.20      5.52 o 
  -2   2  21        4.02        0.89      6.65 o 
  -1   2  21       51.77       69.04     11.44 o 
   0   2  21       16.85       16.00      8.37 o 
   1   2  21        1.64       -0.86      7.20 o 
   2   2  21        0.10       -9.28      9.28 o 
  -3   3  21       45.35       44.67     14.59 o 
  -2   3  21        7.45       12.80      8.36 o 
  -1   3  21        0.94       12.32      8.37 o 
   0   3  21        3.30        9.02     15.68 o 
   1   3  21        0.80       -6.92      7.33 o 
   2   3  21        2.80        5.44     11.20 o 
  -3   4  21       23.81       16.46     13.12 o 
  -2   4  21        0.63       -6.07      6.07 o 
  -1   4  21        1.39       11.31      8.80 o 
   0   4  21        0.24        1.82     17.92 o 
  -1  -5  22        0.62       19.20     14.40 o 
   0  -5  22        2.11       19.45      9.50 o 
   1  -5  22        7.30       16.27      9.25 o 
   2  -5  22       17.92       18.20      9.75 o 
  -2  -4  22        7.12       -2.36     11.19 o 
  -1  -4  22        0.66        2.29      6.52 o 
   0  -4  22        0.55       -1.74      5.68 o 
   1  -4  22       15.19        8.79      6.78 o 
   2  -4  22       15.06        5.76      8.48 o 
  -3  -3  22        1.88       -0.95      5.44 o 
  -2  -3  22        7.40       15.68      7.69 o 
  -1  -3  22        1.28       -0.45      6.42 o 
   0  -3  22        0.05       -6.10      6.42 o 
   1  -3  22        0.32       -3.23      7.10 o 
   2  -3  22        1.21       11.47      6.33 o 
   3  -3  22        2.99        6.08     11.52 o 
  -3  -2  22        4.00       -2.76      5.17 o 
  -2  -2  22        4.50        9.85      6.78 o 
  -1  -2  22       28.30       20.19      8.71 o 
   0  -2  22        7.76        3.58     11.52 o 
   1  -2  22        1.69        1.72      6.83 o 
   2  -2  22        0.17       13.16      7.33 o 
   3  -2  22        0.87        6.40      7.92 o 
  -3  -1  22        1.25       -3.92      5.29 o 
  -2  -1  22        0.49        9.65      5.99 o 
  -1  -1  22        4.87        1.21      9.28 o 
   0  -1  22        0.34       -0.16      5.88 o 
   1  -1  22        0.52       -5.99      5.99 o 
   2  -1  22       14.62       15.59      7.81 o 
   3  -1  22        0.56       11.68      8.15 o 
  -3   0  22        0.82       -1.01      5.13 o 
  -2   0  22        0.03        9.28      5.54 o 
  -1   0  22        3.94        4.85     11.36 o 
   0   0  22       17.18       10.77     15.04 o 
   1   0  22       10.03        1.21      7.23 o 
   2   0  22        9.89       32.97     14.08 o 
  -3   1  22        0.09       -5.10      5.10 o 
  -2   1  22        0.07        5.85      6.67 o 
  -1   1  22       78.55       79.24     11.88 o 
   0   1  22      111.92       89.92     12.52 o 
   1   1  22        2.99       -3.80      7.13 o 
   2   1  22        0.24        6.40     10.56 o 
  -3   2  22        0.00        2.90      5.43 o 
  -2   2  22        0.18        0.02      6.55 o 
  -1   2  22        0.48       -1.20      7.33 o 
   0   2  22        3.99       -6.42      6.42 o 
   1   2  22        2.00        7.32     12.00 o 
   2   2  22        0.17       13.12     10.88 o 
  -3   3  22       14.16        5.77     15.04 o 
  -2   3  22        6.61        8.25      8.56 o 
  -1   3  22        1.99       -3.19      8.46 o 
   0   3  22        0.10       -6.00      7.68 o 
   1   3  22        0.00       -2.15      8.29 o 
  -2   4  22        2.21        5.46      8.30 o 
  -1   4  22        0.35        5.35      8.14 o 
   0   4  22        0.00       14.15     10.34 o 
   0  -5  23        2.92        8.45      9.20 o 
  -1  -4  23        0.21        2.88      7.47 o 
   0  -4  23        0.14        1.52      6.11 o 
   1  -4  23        3.99        7.07      8.15 o 
   2  -4  23        9.86        2.04      8.61 o 
  -2  -3  23        0.29       -8.96      8.96 o 
  -1  -3  23        2.08        4.09      7.46 o 
   0  -3  23        3.81        6.41      7.43 o 
   1  -3  23        0.53        9.93      8.92 o 
   2  -3  23        0.00        1.32      6.87 o 
  -3  -2  23        0.19       -2.60      5.54 o 
  -2  -2  23        1.39       10.15      7.23 o 
  -1  -2  23        2.24        0.95      7.88 o 
   0  -2  23        2.70        2.07      7.35 o 
   1  -2  23        0.56       -4.96      7.24 o 
   2  -2  23        1.45       13.44     12.80 o 
  -3  -1  23        3.44        9.64      6.11 o 
  -2  -1  23        5.28        3.98      6.55 o 
  -1  -1  23        3.39       -0.82      7.20 o 
   0  -1  23        9.33        3.48      7.20 o 
   1  -1  23        0.01        4.78      8.01 o 
   2  -1  23        0.23        0.32     11.52 o 
  -3   0  23       16.83       13.50      9.97 o 
  -2   0  23        5.82        7.36      9.28 o 
  -1   0  23        7.24        8.63      8.00 o 
   0   0  23       21.72       19.33      8.23 o 
   1   0  23        1.68        3.92      8.32 o 
   2   0  23        0.03       20.80     13.76 o 
  -3   1  23       18.30       18.52     13.42 o 
  -2   1  23        0.01        6.72     10.56 o 
  -1   1  23        5.26       10.42      7.81 o 
   0   1  23        1.45        3.51      9.44 o 
   1   1  23        2.00        2.30      8.14 o 
   2   1  23        0.07        0.96     10.88 o 
  -3   2  23       19.04        2.93     20.32 o 
  -2   2  23        1.66        5.12      9.92 o 
  -1   2  23        1.58       -0.35      8.36 o 
   0   2  23       49.24       75.11     12.89 o 
   1   2  23        1.05        0.34      8.69 o 
  -2   3  23        4.30       -3.09     11.52 o 
  -1   3  23        4.52       14.47      9.76 o 
   0   3  23        5.02        5.62      8.92 o 
   0  -4  24        0.13        3.00      6.73 o 
   1  -4  24        0.46        2.08      7.39 o 
  -1  -3  24        2.13        1.55      7.52 o 
   0  -3  24       23.34       23.78      9.72 o 
   1  -3  24        4.44        4.53      8.92 o 
  -2  -2  24        2.00        4.80     10.56 o 
  -1  -2  24        0.05       -0.70      8.14 o 
   0  -2  24        8.40       15.69      8.59 o 
   1  -2  24        2.00        1.68     12.96 o 
   2  -2  24        0.54       -5.76     11.84 o 
  -2  -1  24        1.87       -2.88      9.28 o 
  -1  -1  24        0.37        3.14      7.21 o 
   0  -1  24        0.93        3.33      8.32 o 
   1  -1  24        0.06        3.48      8.48 o 
   2  -1  24        0.03        2.24     12.16 o 
  -2   0  24        0.28       22.72     11.52 o 
  -1   0  24        5.30       -6.42      9.60 o 
   0   0  24        0.31        1.67      7.68 o 
   1   0  24        1.64        0.09      8.59 o 
  -2   1  24        0.05       -9.28      9.28 o 
  -1   1  24        0.20       12.13      9.16 o 
   0   1  24       72.78       77.97     18.40 o 
   1   1  24        0.03       12.85      9.83 o 
  -2   2  24        2.75        5.12     11.52 o 
  -1   2  24        1.11        8.16      8.60 o 
   0   2  24       39.22       36.01     11.32 o 
   0  -3  25        8.22        7.29      8.79 o 
  -1  -2  25        0.79       -3.67      9.02 o 
   0  -2  25        3.59        3.50      8.94 o 
   1  -2  25        0.72        2.63      8.77 o 
  -2  -1  25        1.15        0.96     11.84 o 
  -1  -1  25        1.66        3.89      8.28 o 
   0  -1  25        1.42       -4.98      7.91 o 
   1  -1  25        0.25        5.87      9.72 o 
  -2   0  25        1.52       -5.12      9.92 o 
  -1   0  25        2.36        4.37      7.97 o 
   0   0  25        3.29        1.55      8.47 o 
   1   0  25        1.28        3.66      8.92 o 
  -1   1  25        0.02        7.84      9.16 o 
   0   1  25        0.67        1.65     15.04 o 
                                                 
